# Supplementary material for: 3D microprinting of inorganic porous materials by chemical linking-induced solidification of nanocrystals
Source: Nat Commun. 2023 Dec 20;14:8460. doi: 10.1038/s41467-023-44145-7 (PMC10733400; doi:10.1038/s41467-023-44145-7)
Supplement: Supplementary file 7 — Source Data [file 41467_2023_44145_MOESM7_ESM.xlsx]

## Sheet: Fig.1e
Wet state
Nozzle diameter (μm)	Printed filament width (μm)	error bar (μm)
0.8	8.2273	0.5051
1	11.874	1.6724
1.7	19.7393	2.3523
2.7	33.9387	2.0103
3.1	48.5887	4.9129
Dried state
Nozzle diameter (μm)	Printed filament width (μm)	error bar (μm)
0.8	7.2587	0.4757
1	10.5513	1.3507
1.7	15.0553	1.472
2.7	26.8573	2.5861
3.1	44.7793	2.0428
0.8 μm				1 μm				1.7 μm
Printed lines	Wet state	Dried state		Printed lines	Wet state	Dried state		Printed lines	Wet state	Dried state
	Printed filament width (μm)	Printed filament width (μm)			Printed filament width (μm)	Printed filament width (μm)			Printed filament width (μm)	Printed filament width (μm)
1	8.05	6.97		1	9.66	9.66		1	16.09	12.34
2	8.05	7.51		2	10.19	9.66		2	15.02	12.87
3	7.51	7.51		3	9.66	9.66		3	15.02	13.41
4	8.05	7.51		4	9.66	10.73		4	21.46	14.48
5	7.51	6.97		5	11.8	9.66		5	20.38	16.63
6	9.12	5.9		6	10.19	10.19		6	19.85	13.41
7	8.05	7.51		7	11.8	9.12		7	20.38	15.02
8	8.05	6.97		8	11.8	9.66		8	20.38	16.09
9	8.05	7.51		9	11.8	10.73		9	21.46	16.63
10	9.12	7.51		10	13.95	12.34		10	22.53	15.56
11	8.05	8.05		11	11.8	9.12		11	20.38	16.09
12	9.12	6.97		12	13.95	12.87		12	19.31	15.56
13	8.05	7.51		13	13.95	9.66		13	20.92	15.02
14	8.58	6.97		14	13.95	11.8		14	20.38	15.02
15	8.05	7.51		15	13.95	13.41		15	22.53	17.7
Average	8.22733	7.25867		Average	11.874	10.5513		Average	19.7393	15.0553
Standard deviation	0.505113	0.475687		Standard deviation	1.67239	1.35069		Standard deviation	2.35233	1.472
2.7 μm				3.1 μm
Printed lines	Wet state	Dried state		Printed lines	Wet state	Dried state
	Printed filament width (μm)	Printed filament width (μm)			Printed filament width (μm)	Printed filament width (μm)
1	34.33	30.04		1	62.16	42.87
2	33.8	31.11		2	54.66	43.94
3	28.97	26.82		3	53.59	42.97
4	33.26	31.11		4	51.45	42.87
5	32.19	27.89		5	45.02	46.09
6	35.4	30.04		6	46.09	45.02
7	31.65	22.53		7	47.16	46.73
8	33.26	26.82		8	49.3	42.87
9	32.19	24.68		9	42.87	41.8
10	36.48	23.6		10	48.23	45.02
11	35.4	25.75		11	45.02	43.94
12	35.94	26.29		12	46.09	45.02
13	35.4	24.68		13	45.02	45.02
14	34.33	25.75		14	48.23	48.23
15	36.48	25.75		15	43.94	49.3
Average	33.9387	26.8573		Average	48.5887	44.7793
Standard deviation	2.01025	2.58607		Standard deviation	4.91293	2.04277

## Sheet: Fig. 3e
Nanocrystal			Printed Au			Au JCPDS #004-0784
2θ (degree)	Intensity (arb. units)		2θ (degree)	Intensity (arb. units)		2θ (degree)	Intensity (arb. units)
20	0.83855		20	1.82657		20	0.1
20.02	0.81446		20.02	1.82763		38.17	0.1
20.04	0.83374		20.04	1.83401		38.18	0.6
20.06	0.81446		20.06	1.81594		38.19	0.1
20.08	0.8241		20.08	1.81063		44.38	0.1
20.1	0.81687		20.1	1.81807		44.39	0.36
20.12	0.83374		20.12	1.83188		44.4	0.1
20.14	0.84337		20.14	1.8255		64.57	0.1
20.16	0.81687		20.16	1.82019		64.58	0.26
20.18	0.83374		20.18	1.81063		64.59	0.1
20.2	0.83855		20.2	1.83082		77.54	0.1
20.22	0.81205		20.22	1.81275		77.55	0.28
20.24	0.84096		20.24	1.817		77.56	0.1
20.26	0.8241		20.26	1.81807		80	0.1
20.28	0.81928		20.28	1.81382
20.3	0.82651		20.3	1.82232
20.32	0.82169		20.32	1.81382
20.34	0.82892		20.34	1.8085
20.36	0.8241		20.36	1.80956
20.38	0.83133		20.38	1.82125
20.4	0.84337		20.4	1.81807
20.42	0.8241		20.42	1.82869
20.44	0.82651		20.44	1.81913
20.46	0.8241		20.46	1.8255
20.48	0.81446		20.48	1.82019
20.5	0.8241		20.5	1.81382
20.52	0.83374		20.52	1.81807
20.54	0.83374		20.54	1.82019
20.56	0.81928		20.56	1.81913
20.58	0.84819		20.58	1.81807
20.6	0.83133		20.6	1.82232
20.62	0.81446		20.62	1.83082
20.64	0.81446		20.64	1.81382
20.66	0.83374		20.66	1.81488
20.68	0.83614		20.68	1.81594
20.7	0.83614		20.7	1.81913
20.72	0.83374		20.72	1.82125
20.74	0.81205		20.74	1.81275
20.76	0.82169		20.76	1.81913
20.78	0.82892		20.78	1.82338
20.8	0.8241		20.8	1.82763
20.82	0.83374		20.82	1.82657
20.84	0.84578		20.84	1.80956
20.86	0.82169		20.86	1.81807
20.88	0.82651		20.88	1.82763
20.9	0.81687		20.9	1.82444
20.92	0.83855		20.92	1.80956
20.94	0.84337		20.94	1.81594
20.96	0.84578		20.96	1.8255
20.98	0.81205		20.98	1.82869
21	0.84096		21	1.81382
21.02	0.81446		21.02	1.81063
21.04	0.81687		21.04	1.80638
21.06	0.82651		21.06	1.817
21.08	0.80482		21.08	1.82125
21.1	0.82651		21.1	1.817
21.12	0.80964		21.12	1.82125
21.14	0.83855		21.14	1.817
21.16	0.81446		21.16	1.82338
21.18	0.82169		21.18	1.82444
21.2	0.8241		21.2	1.81807
21.22	0.83374		21.22	1.817
21.24	0.83614		21.24	1.81807
21.26	0.84337		21.26	1.82232
21.28	0.8241		21.28	1.817
21.3	0.83614		21.3	1.81275
21.32	0.83374		21.32	1.82232
21.34	0.8241		21.34	1.82232
21.36	0.80964		21.36	1.81275
21.38	0.83133		21.38	1.82444
21.4	0.82892		21.4	1.82019
21.42	0.82651		21.42	1.81594
21.44	0.84819		21.44	1.82019
21.46	0.82169		21.46	1.83188
21.48	0.83374		21.48	1.82125
21.5	0.83133		21.5	1.81275
21.52	0.83374		21.52	1.81382
21.54	0.82169		21.54	1.81913
21.56	0.81687		21.56	1.81807
21.58	0.81928		21.58	1.81382
21.6	0.83855		21.6	1.82338
21.62	0.83374		21.62	1.82444
21.64	0.83855		21.64	1.81169
21.66	0.81687		21.66	1.81488
21.68	0.80964		21.68	1.81275
21.7	0.82892		21.7	1.81594
21.72	0.8241		21.72	1.81063
21.74	0.81687		21.74	1.81913
21.76	0.81687		21.76	1.81169
21.78	0.83614		21.78	1.81488
21.8	0.82169		21.8	1.81063
21.82	0.82892		21.82	1.81594
21.84	0.82169		21.84	1.81488
21.86	0.81446		21.86	1.81594
21.88	0.83855		21.88	1.817
21.9	0.82651		21.9	1.80956
21.92	0.83133		21.92	1.82444
21.94	0.8241		21.94	1.81913
21.96	0.83133		21.96	1.81382
21.98	0.81687		21.98	1.81488
22	0.84337		22	1.83294
22.02	0.85301		22.02	1.81594
22.04	0.81446		22.04	1.82019
22.06	0.82892		22.06	1.81063
22.08	0.84337		22.08	1.81807
22.1	0.82169		22.1	1.81382
22.12	0.82169		22.12	1.80744
22.14	0.84578		22.14	1.80956
22.16	0.83374		22.16	1.81594
22.18	0.83614		22.18	1.81488
22.2	0.8241		22.2	1.81594
22.22	0.82892		22.22	1.81594
22.24	0.83133		22.24	1.81807
22.26	0.81205		22.26	1.82019
22.28	0.81446		22.28	1.81488
22.3	0.82892		22.3	1.81275
22.32	0.82169		22.32	1.81594
22.34	0.83374		22.34	1.81594
22.36	0.84578		22.36	1.81488
22.38	0.82169		22.38	1.81382
22.4	0.8241		22.4	1.80956
22.42	0.82651		22.42	1.82019
22.44	0.8506		22.44	1.81063
22.46	0.83133		22.46	1.81488
22.48	0.81205		22.48	1.8085
22.5	0.83374		22.5	1.81913
22.52	0.81687		22.52	1.81488
22.54	0.82651		22.54	1.81807
22.56	0.82892		22.56	1.81275
22.58	0.83133		22.58	1.82019
22.6	0.81928		22.6	1.817
22.62	0.84096		22.62	1.81594
22.64	0.82651		22.64	1.817
22.66	0.8241		22.66	1.81275
22.68	0.82651		22.68	1.80638
22.7	0.83133		22.7	1.81275
22.72	0.83133		22.72	1.81488
22.74	0.82169		22.74	1.8085
22.76	0.81928		22.76	1.817
22.78	0.83614		22.78	1.80319
22.8	0.82651		22.8	1.8085
22.82	0.82651		22.82	1.80531
22.84	0.80723		22.84	1.80638
22.86	0.83133		22.86	1.81275
22.88	0.81687		22.88	1.81275
22.9	0.84096		22.9	1.81488
22.92	0.81928		22.92	1.81169
22.94	0.82651		22.94	1.81488
22.96	0.80964		22.96	1.80956
22.98	0.83133		22.98	1.81594
23	0.81446		23	1.82019
23.02	0.83614		23.02	1.80638
23.04	0.82651		23.04	1.80638
23.06	0.8241		23.06	1.81275
23.08	0.83133		23.08	1.817
23.1	0.83855		23.1	1.82444
23.12	0.82169		23.12	1.80638
23.14	0.81446		23.14	1.8
23.16	0.81928		23.16	1.81382
23.18	0.80964		23.18	1.81063
23.2	0.82651		23.2	1.81488
23.22	0.80723		23.22	1.82338
23.24	0.82892		23.24	1.80956
23.26	0.82651		23.26	1.81063
23.28	0.84096		23.28	1.81063
23.3	0.8241		23.3	1.81488
23.32	0.82169		23.32	1.81169
23.34	0.83614		23.34	1.81488
23.36	0.83614		23.36	1.81807
23.38	0.81446		23.38	1.82019
23.4	0.80723		23.4	1.82976
23.42	0.82892		23.42	1.81488
23.44	0.81928		23.44	1.81063
23.46	0.82651		23.46	1.81382
23.48	0.81205		23.48	1.8085
23.5	0.8241		23.5	1.80956
23.52	0.82169		23.52	1.81063
23.54	0.81687		23.54	1.81488
23.56	0.83133		23.56	1.817
23.58	0.81687		23.58	1.81063
23.6	0.82169		23.6	1.81275
23.62	0.83374		23.62	1.81275
23.64	0.8241		23.64	1.81169
23.66	0.83374		23.66	1.81382
23.68	0.82169		23.68	1.80744
23.7	0.82651		23.7	1.81913
23.72	0.81928		23.72	1.80956
23.74	0.80964		23.74	1.81913
23.76	0.82892		23.76	1.82338
23.78	0.82651		23.78	1.80744
23.8	0.8241		23.8	1.81275
23.82	0.83855		23.82	1.81275
23.84	0.82169		23.84	1.81275
23.86	0.82169		23.86	1.81169
23.88	0.80964		23.88	1.81063
23.9	0.8241		23.9	1.81807
23.92	0.83614		23.92	1.81169
23.94	0.8241		23.94	1.81275
23.96	0.81687		23.96	1.81488
23.98	0.82892		23.98	1.80956
24	0.84096		24	1.81063
24.02	0.81928		24.02	1.81169
24.04	0.81928		24.04	1.81063
24.06	0.81928		24.06	1.81169
24.08	0.83133		24.08	1.80425
24.1	0.81446		24.1	1.8
24.12	0.82169		24.12	1.80744
24.14	0.82651		24.14	1.80638
24.16	0.81687		24.16	1.80106
24.18	0.83855		24.18	1.8085
24.2	0.81928		24.2	1.81488
24.22	0.81446		24.22	1.82657
24.24	0.81687		24.24	1.80956
24.26	0.82651		24.26	1.82019
24.28	0.80964		24.28	1.81275
24.3	0.82651		24.3	1.80956
24.32	0.81446		24.32	1.81594
24.34	0.8241		24.34	1.8085
24.36	0.80964		24.36	1.80425
24.38	0.80723		24.38	1.81169
24.4	0.8241		24.4	1.80638
24.42	0.81928		24.42	1.80744
24.44	0.81205		24.44	1.817
24.46	0.83133		24.46	1.81275
24.48	0.81446		24.48	1.8085
24.5	0.82169		24.5	1.81382
24.52	0.80723		24.52	1.81169
24.54	0.80482		24.54	1.82019
24.56	0.83855		24.56	1.81913
24.58	0.81687		24.58	1.8085
24.6	0.82169		24.6	1.81594
24.62	0.81928		24.62	1.81169
24.64	0.81928		24.64	1.81275
24.66	0.80964		24.66	1.80744
24.68	0.83133		24.68	1.81063
24.7	0.81687		24.7	1.81063
24.72	0.81687		24.72	1.81488
24.74	0.80723		24.74	1.81488
24.76	0.81205		24.76	1.81807
24.78	0.81687		24.78	1.81275
24.8	0.81205		24.8	1.81169
24.82	0.81205		24.82	1.8085
24.84	0.81205		24.84	1.80744
24.86	0.83614		24.86	1.81594
24.88	0.81446		24.88	1.80956
24.9	0.80964		24.9	1.81807
24.92	0.82169		24.92	1.81382
24.94	0.81205		24.94	1.80956
24.96	0.83133		24.96	1.817
24.98	0.80964		24.98	1.8085
25	0.84578		25	1.81594
25.02	0.82169		25.02	1.80744
25.04	0.8241		25.04	1.81275
25.06	0.8241		25.06	1.80744
25.08	0.8241		25.08	1.80106
25.1	0.82651		25.1	1.80744
25.12	0.84578		25.12	1.81275
25.14	0.84096		25.14	1.80744
25.16	0.83374		25.16	1.80531
25.18	0.81446		25.18	1.80956
25.2	0.8		25.2	1.817
25.22	0.80482		25.22	1.82019
25.24	0.82892		25.24	1.80638
25.26	0.81446		25.26	1.80638
25.28	0.80723		25.28	1.81594
25.3	0.83855		25.3	1.81275
25.32	0.81205		25.32	1.80638
25.34	0.82651		25.34	1.81275
25.36	0.81687		25.36	1.8085
25.38	0.80241		25.38	1.8085
25.4	0.81687		25.4	1.80106
25.42	0.8241		25.42	1.8085
25.44	0.80723		25.44	1.81594
25.46	0.81446		25.46	1.817
25.48	0.82651		25.48	1.81594
25.5	0.80964		25.5	1.81063
25.52	0.81446		25.52	1.81913
25.54	0.81205		25.54	1.80744
25.56	0.82651		25.56	1.80744
25.58	0.81687		25.58	1.80638
25.6	0.81687		25.6	1.82019
25.62	0.80723		25.62	1.80638
25.64	0.80482		25.64	1.817
25.66	0.83855		25.66	1.81275
25.68	0.82169		25.68	1.80531
25.7	0.81687		25.7	1.80425
25.72	0.81687		25.72	1.81063
25.74	0.83614		25.74	1.80638
25.76	0.82169		25.76	1.8
25.78	0.81928		25.78	1.817
25.8	0.8241		25.8	1.81488
25.82	0.80964		25.82	1.80638
25.84	0.81446		25.84	1.80638
25.86	0.81687		25.86	1.817
25.88	0.81687		25.88	1.82232
25.9	0.81205		25.9	1.81488
25.92	0.80482		25.92	1.80638
25.94	0.83374		25.94	1.817
25.96	0.81928		25.96	1.81594
25.98	0.82169		25.98	1.81063
26	0.81446		26	1.80956
26.02	0.82892		26.02	1.8085
26.04	0.82169		26.04	1.81382
26.06	0.81687		26.06	1.80319
26.08	0.82892		26.08	1.81382
26.1	0.83614		26.1	1.82019
26.12	0.80964		26.12	1.80956
26.14	0.81205		26.14	1.81807
26.16	0.82169		26.16	1.80744
26.18	0.81928		26.18	1.81594
26.2	0.82892		26.2	1.81063
26.22	0.81446		26.22	1.81913
26.24	0.83614		26.24	1.80956
26.26	0.81928		26.26	1.81382
26.28	0.82651		26.28	1.80531
26.3	0.80723		26.3	1.81807
26.32	0.82651		26.32	1.81594
26.34	0.83374		26.34	1.80531
26.36	0.81205		26.36	1.81169
26.38	0.81446		26.38	1.80956
26.4	0.81446		26.4	1.80744
26.42	0.80241		26.42	1.81807
26.44	0.81446		26.44	1.80956
26.46	0.81928		26.46	1.8085
26.48	0.81687		26.48	1.82232
26.5	0.81446		26.5	1.8085
26.52	0.80482		26.52	1.82019
26.54	0.81446		26.54	1.80213
26.56	0.82651		26.56	1.81169
26.58	0.83855		26.58	1.81488
26.6	0.81928		26.6	1.80531
26.62	0.81446		26.62	1.80744
26.64	0.82892		26.64	1.81275
26.66	0.83133		26.66	1.81488
26.68	0.83133		26.68	1.81169
26.7	0.8241		26.7	1.81169
26.72	0.81205		26.72	1.81275
26.74	0.81687		26.74	1.8085
26.76	0.83374		26.76	1.81488
26.78	0.81687		26.78	1.81913
26.8	0.80964		26.8	1.82125
26.82	0.81205		26.82	1.81275
26.84	0.8241		26.84	1.80638
26.86	0.81687		26.86	1.81382
26.88	0.81687		26.88	1.8085
26.9	0.83133		26.9	1.81382
26.92	0.81687		26.92	1.81169
26.94	0.81446		26.94	1.81807
26.96	0.80964		26.96	1.80956
26.98	0.81446		26.98	1.80531
27	0.83133		27	1.80956
27.02	0.82169		27.02	1.81382
27.04	0.8241		27.04	1.81169
27.06	0.82169		27.06	1.82444
27.08	0.83133		27.08	1.80956
27.1	0.81446		27.1	1.8085
27.12	0.83374		27.12	1.81807
27.14	0.81446		27.14	1.81913
27.16	0.81928		27.16	1.81169
27.18	0.81205		27.18	1.80744
27.2	0.82169		27.2	1.80744
27.22	0.8241		27.22	1.81063
27.24	0.81928		27.24	1.82019
27.26	0.82651		27.26	1.80956
27.28	0.81928		27.28	1.81594
27.3	0.82169		27.3	1.817
27.32	0.82651		27.32	1.80425
27.34	0.81687		27.34	1.817
27.36	0.8241		27.36	1.81913
27.38	0.80723		27.38	1.82019
27.4	0.82169		27.4	1.81275
27.42	0.81687		27.42	1.80531
27.44	0.80723		27.44	1.81488
27.46	0.81928		27.46	1.80531
27.48	0.80482		27.48	1.81488
27.5	0.81446		27.5	1.80956
27.52	0.81446		27.52	1.82019
27.54	0.81205		27.54	1.80744
27.56	0.80482		27.56	1.8085
27.58	0.8241		27.58	1.80956
27.6	0.82651		27.6	1.81275
27.62	0.8241		27.62	1.82232
27.64	0.82892		27.64	1.81488
27.66	0.80241		27.66	1.8255
27.68	0.8241		27.68	1.81063
27.7	0.81446		27.7	1.81382
27.72	0.8241		27.72	1.81594
27.74	0.81205		27.74	1.81169
27.76	0.81446		27.76	1.80744
27.78	0.83133		27.78	1.8085
27.8	0.80964		27.8	1.81807
27.82	0.80723		27.82	1.81807
27.84	0.81687		27.84	1.80638
27.86	0.80964		27.86	1.82657
27.88	0.82892		27.88	1.83507
27.9	0.81928		27.9	1.88077
27.92	0.82651		27.92	1.87864
27.94	0.82169		27.94	1.88289
27.96	0.81928		27.96	1.84995
27.98	0.82892		27.98	1.83188
28	0.80482		28	1.83188
28.02	0.8		28.02	1.83294
28.04	0.81687		28.04	1.82232
28.06	0.81928		28.06	1.81169
28.08	0.81687		28.08	1.817
28.1	0.81446		28.1	1.80638
28.12	0.84096		28.12	1.82232
28.14	0.84096		28.14	1.80425
28.16	0.80723		28.16	1.82019
28.18	0.82169		28.18	1.81169
28.2	0.80723		28.2	1.81594
28.22	0.81928		28.22	1.80956
28.24	0.81687		28.24	1.81382
28.26	0.8241		28.26	1.81169
28.28	0.80723		28.28	1.81382
28.3	0.82169		28.3	1.80744
28.32	0.81205		28.32	1.81382
28.34	0.83374		28.34	1.81488
28.36	0.81687		28.36	1.81169
28.38	0.82892		28.38	1.80531
28.4	0.81687		28.4	1.81807
28.42	0.82169		28.42	1.80531
28.44	0.81687		28.44	1.81913
28.46	0.82892		28.46	1.81594
28.48	0.82169		28.48	1.81169
28.5	0.80482		28.5	1.81594
28.52	0.82169		28.52	1.81382
28.54	0.80241		28.54	1.80213
28.56	0.83374		28.56	1.81169
28.58	0.81205		28.58	1.81382
28.6	0.81205		28.6	1.81594
28.62	0.81687		28.62	1.817
28.64	0.80482		28.64	1.81169
28.66	0.83133		28.66	1.81594
28.68	0.82169		28.68	1.82125
28.7	0.80723		28.7	1.82444
28.72	0.80241		28.72	1.81488
28.74	0.81205		28.74	1.82232
28.76	0.83374		28.76	1.81275
28.78	0.82651		28.78	1.81594
28.8	0.81928		28.8	1.80744
28.82	0.80723		28.82	1.82125
28.84	0.82169		28.84	1.81594
28.86	0.82169		28.86	1.80956
28.88	0.81205		28.88	1.81382
28.9	0.80723		28.9	1.81488
28.92	0.80964		28.92	1.81063
28.94	0.82169		28.94	1.8085
28.96	0.81446		28.96	1.81913
28.98	0.81928		28.98	1.80744
29	0.81205		29	1.80531
29.02	0.82169		29.02	1.81275
29.04	0.8241		29.04	1.817
29.06	0.80964		29.06	1.817
29.08	0.82892		29.08	1.81275
29.1	0.80723		29.1	1.82125
29.12	0.83855		29.12	1.81913
29.14	0.83374		29.14	1.81594
29.16	0.80482		29.16	1.81594
29.18	0.83614		29.18	1.80744
29.2	0.83133		29.2	1.81382
29.22	0.81205		29.22	1.81169
29.24	0.8241		29.24	1.82338
29.26	0.8241		29.26	1.81913
29.28	0.80723		29.28	1.81488
29.3	0.80964		29.3	1.81594
29.32	0.81446		29.32	1.81382
29.34	0.80964		29.34	1.82019
29.36	0.80723		29.36	1.82019
29.38	0.81928		29.38	1.80638
29.4	0.8241		29.4	1.81913
29.42	0.81205		29.42	1.81169
29.44	0.82651		29.44	1.81169
29.46	0.82169		29.46	1.8085
29.48	0.83133		29.48	1.8255
29.5	0.82169		29.5	1.80638
29.52	0.83133		29.52	1.817
29.54	0.81687		29.54	1.81275
29.56	0.81446		29.56	1.82125
29.58	0.81205		29.58	1.81382
29.6	0.81928		29.6	1.81169
29.62	0.81446		29.62	1.81169
29.64	0.82892		29.64	1.82019
29.66	0.80241		29.66	1.82657
29.68	0.8241		29.68	1.81488
29.7	0.81928		29.7	1.81063
29.72	0.81446		29.72	1.80531
29.74	0.82892		29.74	1.81488
29.76	0.82651		29.76	1.817
29.78	0.80964		29.78	1.81488
29.8	0.82651		29.8	1.81275
29.82	0.8241		29.82	1.81913
29.84	0.81687		29.84	1.81913
29.86	0.82651		29.86	1.817
29.88	0.8241		29.88	1.81594
29.9	0.8241		29.9	1.81382
29.92	0.82892		29.92	1.81807
29.94	0.84096		29.94	1.817
29.96	0.8241		29.96	1.82763
29.98	0.81928		29.98	1.82019
30	0.8241		30	1.81275
30.02	0.82169		30.02	1.81807
30.04	0.82169		30.04	1.83082
30.06	0.81928		30.06	1.81063
30.08	0.81687		30.08	1.82444
30.1	0.81928		30.1	1.80744
30.12	0.81446		30.12	1.81913
30.14	0.82651		30.14	1.80744
30.16	0.8241		30.16	1.82232
30.18	0.81205		30.18	1.817
30.2	0.80482		30.2	1.81594
30.22	0.82892		30.22	1.82232
30.24	0.82892		30.24	1.81594
30.26	0.83374		30.26	1.81488
30.28	0.81446		30.28	1.82232
30.3	0.80964		30.3	1.81594
30.32	0.80241		30.32	1.81063
30.34	0.81205		30.34	1.82338
30.36	0.81687		30.36	1.817
30.38	0.83855		30.38	1.81169
30.4	0.8241		30.4	1.82019
30.42	0.80964		30.42	1.82338
30.44	0.81687		30.44	1.82232
30.46	0.81205		30.46	1.82869
30.48	0.81446		30.48	1.82125
30.5	0.82892		30.5	1.81488
30.52	0.81687		30.52	1.82444
30.54	0.82892		30.54	1.817
30.56	0.81446		30.56	1.82763
30.58	0.83614		30.58	1.81063
30.6	0.81928		30.6	1.81594
30.62	0.82169		30.62	1.80638
30.64	0.81687		30.64	1.81913
30.66	0.81687		30.66	1.82125
30.68	0.80482		30.68	1.8085
30.7	0.84096		30.7	1.81488
30.72	0.80723		30.72	1.817
30.74	0.81446		30.74	1.82976
30.76	0.80723		30.76	1.82444
30.78	0.8241		30.78	1.81594
30.8	0.81687		30.8	1.82869
30.82	0.81205		30.82	1.82657
30.84	0.81446		30.84	1.81594
30.86	0.82169		30.86	1.8255
30.88	0.80723		30.88	1.8255
30.9	0.81687		30.9	1.82019
30.92	0.82169		30.92	1.82444
30.94	0.82169		30.94	1.82976
30.96	0.80241		30.96	1.81488
30.98	0.83133		30.98	1.81807
31	0.80482		31	1.80638
31.02	0.8241		31.02	1.81063
31.04	0.81205		31.04	1.82763
31.06	0.81446		31.06	1.81594
31.08	0.83855		31.08	1.83294
31.1	0.80723		31.1	1.81594
31.12	0.81928		31.12	1.81913
31.14	0.81687		31.14	1.8085
31.16	0.8241		31.16	1.81169
31.18	0.81687		31.18	1.82125
31.2	0.84337		31.2	1.81913
31.22	0.81446		31.22	1.80956
31.24	0.80241		31.24	1.81382
31.26	0.82892		31.26	1.82125
31.28	0.81687		31.28	1.82232
31.3	0.83614		31.3	1.82657
31.32	0.81928		31.32	1.817
31.34	0.83614		31.34	1.817
31.36	0.81928		31.36	1.81169
31.38	0.81205		31.38	1.81488
31.4	0.83614		31.4	1.817
31.42	0.80241		31.42	1.82019
31.44	0.80964		31.44	1.82657
31.46	0.82169		31.46	1.82125
31.48	0.8241		31.48	1.81807
31.5	0.80964		31.5	1.81807
31.52	0.81928		31.52	1.83082
31.54	0.81205		31.54	1.81807
31.56	0.83133		31.56	1.82338
31.58	0.82892		31.58	1.83082
31.6	0.81928		31.6	1.82232
31.62	0.8241		31.62	1.82338
31.64	0.81205		31.64	1.82763
31.66	0.81205		31.66	1.83082
31.68	0.81446		31.68	1.82444
31.7	0.81446		31.7	1.82657
31.72	0.8241		31.72	1.81063
31.74	0.82892		31.74	1.83082
31.76	0.82169		31.76	1.83294
31.78	0.8241		31.78	1.8255
31.8	0.81446		31.8	1.80744
31.82	0.81928		31.82	1.83507
31.84	0.81446		31.84	1.82338
31.86	0.81205		31.86	1.82338
31.88	0.83133		31.88	1.81488
31.9	0.80964		31.9	1.82763
31.92	0.81687		31.92	1.82869
31.94	0.81205		31.94	1.81275
31.96	0.8241		31.96	1.82869
31.98	0.81928		31.98	1.82763
32	0.81446		32	1.82338
32.02	0.83614		32.02	1.82125
32.04	0.81205		32.04	1.82338
32.06	0.84337		32.06	1.81913
32.08	0.80964		32.08	1.82019
32.1	0.8241		32.1	1.82019
32.12	0.8241		32.12	1.82019
32.14	0.8241		32.14	1.82763
32.16	0.80964		32.16	1.81382
32.18	0.84337		32.18	1.82019
32.2	0.82651		32.2	1.82763
32.22	0.82892		32.22	1.83294
32.24	0.81687		32.24	1.82125
32.26	0.82651		32.26	1.83507
32.28	0.8241		32.28	1.82444
32.3	0.82651		32.3	1.83401
32.32	0.80723		32.32	1.82444
32.34	0.82651		32.34	1.82125
32.36	0.81687		32.36	1.82657
32.38	0.81446		32.38	1.84038
32.4	0.80964		32.4	1.83507
32.42	0.82169		32.42	1.8255
32.44	0.82651		32.44	1.82657
32.46	0.81928		32.46	1.80956
32.48	0.8241		32.48	1.82338
32.5	0.82651		32.5	1.82232
32.52	0.80482		32.52	1.82976
32.54	0.81687		32.54	1.82657
32.56	0.82892		32.56	1.8255
32.58	0.82651		32.58	1.82232
32.6	0.83614		32.6	1.84357
32.62	0.81928		32.62	1.82019
32.64	0.81928		32.64	1.83401
32.66	0.80482		32.66	1.82232
32.68	0.82892		32.68	1.83507
32.7	0.82892		32.7	1.82869
32.72	0.80964		32.72	1.82657
32.74	0.81928		32.74	1.8255
32.76	0.82169		32.76	1.83294
32.78	0.84337		32.78	1.83932
32.8	0.8241		32.8	1.8255
32.82	0.80964		32.82	1.83613
32.84	0.81687		32.84	1.83401
32.86	0.82651		32.86	1.82232
32.88	0.82892		32.88	1.83294
32.9	0.81446		32.9	1.83719
32.92	0.83133		32.92	1.83401
32.94	0.84337		32.94	1.83401
32.96	0.83374		32.96	1.82976
32.98	0.81928		32.98	1.817
33	0.82651		33	1.83082
33.02	0.80964		33.02	1.83082
33.04	0.83133		33.04	1.83082
33.06	0.81928		33.06	1.83613
33.08	0.83133		33.08	1.82125
33.1	0.82651		33.1	1.82232
33.12	0.81928		33.12	1.83188
33.14	0.81446		33.14	1.84145
33.16	0.81928		33.16	1.83613
33.18	0.84337		33.18	1.82657
33.2	0.82651		33.2	1.82444
33.22	0.81446		33.22	1.83294
33.24	0.83855		33.24	1.82976
33.26	0.80964		33.26	1.84038
33.28	0.84337		33.28	1.84038
33.3	0.82892		33.3	1.81807
33.32	0.82651		33.32	1.83401
33.34	0.81205		33.34	1.84357
33.36	0.81928		33.36	1.83826
33.38	0.83855		33.38	1.83826
33.4	0.83614		33.4	1.83826
33.42	0.83855		33.42	1.82444
33.44	0.81446		33.44	1.82125
33.46	0.83133		33.46	1.82869
33.48	0.83614		33.48	1.83826
33.5	0.83614		33.5	1.84888
33.52	0.82651		33.52	1.82338
33.54	0.80964		33.54	1.83719
33.56	0.84096		33.56	1.83826
33.58	0.83855		33.58	1.84357
33.6	0.81205		33.6	1.83188
33.62	0.80964		33.62	1.83719
33.64	0.81205		33.64	1.82232
33.66	0.82892		33.66	1.85207
33.68	0.81687		33.68	1.83719
33.7	0.83133		33.7	1.84782
33.72	0.8506		33.72	1.83613
33.74	0.81687		33.74	1.84145
33.76	0.8241		33.76	1.8457
33.78	0.85783		33.78	1.83507
33.8	0.80964		33.8	1.83188
33.82	0.81928		33.82	1.83401
33.84	0.83374		33.84	1.83613
33.86	0.83374		33.86	1.84463
33.88	0.81687		33.88	1.83719
33.9	0.83614		33.9	1.84463
33.92	0.8241		33.92	1.83188
33.94	0.85301		33.94	1.83507
33.96	0.83855		33.96	1.83932
33.98	0.84578		33.98	1.83719
34	0.83374		34	1.83719
34.02	0.83614		34.02	1.83719
34.04	0.84337		34.04	1.84145
34.06	0.8506		34.06	1.84038
34.08	0.84096		34.08	1.83719
34.1	0.8506		34.1	1.83826
34.12	0.83133		34.12	1.83826
34.14	0.85301		34.14	1.84357
34.16	0.83855		34.16	1.84038
34.18	0.8506		34.18	1.83188
34.2	0.84337		34.2	1.8542
34.22	0.82651		34.22	1.84676
34.24	0.82651		34.24	1.84995
34.26	0.83133		34.26	1.85632
34.28	0.83855		34.28	1.84251
34.3	0.85301		34.3	1.84357
34.32	0.84578		34.32	1.84782
34.34	0.8506		34.34	1.84888
34.36	0.8241		34.36	1.84676
34.38	0.83374		34.38	1.84888
34.4	0.84819		34.4	1.85951
34.42	0.84819		34.42	1.84145
34.44	0.85542		34.44	1.84995
34.46	0.86265		34.46	1.84888
34.48	0.81446		34.48	1.86589
34.5	0.86506		34.5	1.85313
34.52	0.84578		34.52	1.85313
34.54	0.86024		34.54	1.84995
34.56	0.84578		34.56	1.8542
34.58	0.83614		34.58	1.83719
34.6	0.83374		34.6	1.86057
34.62	0.85301		34.62	1.85207
34.64	0.80723		34.64	1.84463
34.66	0.84337		34.66	1.82976
34.68	0.83855		34.68	1.84888
34.7	0.85783		34.7	1.85951
34.72	0.86265		34.72	1.83932
34.74	0.85542		34.74	1.85207
34.76	0.83133		34.76	1.86483
34.78	0.85783		34.78	1.84995
34.8	0.88193		34.8	1.86057
34.82	0.86747		34.82	1.86057
34.84	0.82651		34.84	1.85951
34.86	0.8506		34.86	1.85739
34.88	0.83374		34.88	1.85951
34.9	0.85542		34.9	1.84888
34.92	0.86265		34.92	1.85526
34.94	0.86747		34.94	1.86801
34.96	0.85542		34.96	1.86695
34.98	0.86506		34.98	1.8712
35	0.84096		35	1.86057
35.02	0.86747		35.02	1.85951
35.04	0.86747		35.04	1.85951
35.06	0.86265		35.06	1.8712
35.08	0.87229		35.08	1.87439
35.1	0.86024		35.1	1.87014
35.12	0.84819		35.12	1.86376
35.14	0.8747		35.14	1.8542
35.16	0.87952		35.16	1.87226
35.18	0.86988		35.18	1.8712
35.2	0.89639		35.2	1.87226
35.22	0.85542		35.22	1.88608
35.24	0.85783		35.24	1.86589
35.26	0.91325		35.26	1.8797
35.28	0.8747		35.28	1.87545
35.3	0.87952		35.3	1.89352
35.32	0.86024		35.32	1.87864
35.34	0.87952		35.34	1.90946
35.36	0.85301		35.36	1.88502
35.38	0.89157		35.38	1.88714
35.4	0.88434		35.4	1.88714
35.42	0.87711		35.42	1.88077
35.44	0.86747		35.44	1.88183
35.46	0.88434		35.46	1.88183
35.48	0.89157		35.48	1.88608
35.5	0.88916		35.5	1.89033
35.52	0.92048		35.52	1.88183
35.54	0.91807		35.54	1.8882
35.56	0.90602		35.56	1.89564
35.58	0.9012		35.58	1.92009
35.6	0.9253		35.6	1.89671
35.62	0.88193		35.62	1.89352
35.64	0.92289		35.64	1.89246
35.66	0.86506		35.66	1.89671
35.68	0.90602		35.68	1.90096
35.7	0.86506		35.7	1.9169
35.72	0.89398		35.72	1.89883
35.74	0.90843		35.74	1.90627
35.76	0.8988		35.76	1.89883
35.78	0.91325		35.78	1.90414
35.8	0.91325		35.8	1.90733
35.82	0.92289		35.82	1.90202
35.84	0.93494		35.84	1.92327
35.86	0.97349		35.86	1.91158
35.88	0.92289		35.88	1.91583
35.9	0.96867		35.9	1.91477
35.92	0.9253		35.92	1.92009
35.94	0.94458		35.94	1.92646
35.96	0.96626		35.96	1.92115
35.98	0.95904		35.98	1.94028
36120	--		36	1.93284
36.02	0.93494		36.02	1.94665
36.04	0.93012		36.04	1.96897
36.06	0.93976		36.06	1.94134
36.08	0.99759		36.08	1.9424
36.1	0.95663		36.1	1.96259
36.12	0.94699		36.12	1.92009
36.14	0.99759		36.14	1.94665
36.16	0.96867		36.16	1.94984
36.18	0.98072		36.18	1.95941
36.2	0.99277		36.2	1.96578
36.22	0.98072		36.22	1.95941
36.24	1.02169		36.24	1.96578
36.26	1.0506		36.26	1.99447
36.28	0.99036		36.28	1.99341
36.3	1.00482		36.3	1.97003
36.32	0.99277		36.32	2.00723
36.34	1.02651		36.34	2.0051
36.36	1.04578		36.36	1.99235
36.38	1.0241		36.38	1.99766
36.4	1.03373		36.4	1.99235
36.42	1.02651		36.42	2.00616
36.44	1.10843		36.44	2.00723
36.46	1.07711		36.46	2.01892
36.48	1.03373		36.48	2.03167
36.5	1.09398		36.5	2.00723
36.52	1.06747		36.52	2.04655
36.54	1.09398		36.54	2.02529
36.56	1.06747		36.56	2.01679
36.58	1.15422		36.58	2.02529
36.6	1.10361		36.6	2.05717
36.62	1.13735		36.62	2.02742
36.64	1.16386		36.64	2.05292
36.66	1.1759		36.66	2.09862
36.68	1.15422		36.68	2.08905
36.7	1.14458		36.7	2.09118
36.72	1.13253		36.72	2.07311
36.74	1.1494		36.74	2.1135
36.76	1.18795		36.76	2.11031
36.78	1.18072		36.78	2.12519
36.8	1.15422		36.8	2.139
36.82	1.15904		36.82	2.14644
36.84	1.20241		36.84	2.15282
36.86	1.22892		36.86	2.16663
36.88	1.21687		36.88	2.20808
36.9	1.18313		36.9	2.156
36.92	1.18795		36.92	2.19107
36.94	1.25301		36.94	2.2017
36.96	1.29639		36.96	2.19214
36.98	1.28434		36.98	2.20808
37355	--		37	2.20808
37.02	1.26747		37.02	2.23677
37.04	1.33253		37.04	2.24846
37.06	1.33253		37.06	2.25909
37.08	1.36385		37.08	2.28247
37.1	1.3494		37.1	2.31754
37.12	1.31084		37.12	2.3186
37.14	1.32771		37.14	2.27928
37.16	1.32771		37.16	2.32179
37.18	1.4		37.18	2.35792
37.2	1.38313		37.2	2.33241
37.22	1.3759		37.22	2.39405
37.24	1.44819		37.24	2.34304
37.26	1.41205		37.26	2.40468
37.28	1.46747		37.28	2.41212
37.3	1.39759		37.3	2.43762
37.32	1.40482		37.32	2.4153
37.34	1.45783		37.34	2.41105
37.36	1.43374		37.36	2.4068
37.38	1.50361		37.38	2.47481
37.4	1.60241		37.4	2.44187
37.42	1.52048		37.42	2.50776
37.44	1.55663		37.44	2.52582
37.46	1.52771		37.46	2.53433
37.48	1.54217		37.48	2.54814
37.5	1.54699		37.5	2.55133
37.52	1.62651		37.52	2.55665
37.54	1.55422		37.54	2.57259
37.56	1.52771		37.56	2.57577
37.58	1.53976		37.58	2.63635
37.6	1.62892		37.6	2.60659
37.62	1.6		37.62	2.65548
37.64	1.62169		37.64	2.75112
37.66	1.73253		37.66	2.68098
37.68	1.57108		37.68	2.62891
37.7	1.67952		37.7	2.69267
37.72	1.73735		37.72	2.71817
37.74	1.63615		37.74	2.71924
37.76	1.68675		37.76	2.68204
37.78	1.62892		37.78	2.72562
37.8	1.71566		37.8	2.71286
37.82	1.73253		37.82	2.7373
37.84	1.70602		37.84	2.72562
37.86	1.70361		37.86	2.78725
37.88	1.73012		37.88	2.75218
37.9	1.72289		37.9	2.77131
37.92	1.75181		37.92	2.71924
37.94	1.73494		37.94	2.79681
37.96	1.73253		37.96	2.8
37.98	1.71325		37.98	2.7745
38675	--		38	2.78194
38.02	1.8		38.02	2.77875
38.04	1.78795		38.04	2.76812
38.06	1.70121		38.06	2.77662
38.08	1.69157		38.08	2.7575
38.1	1.66024		38.1	2.79257
38.12	1.76386		38.12	2.79575
38.14	1.8		38.14	2.72455
38.16	1.7253		38.16	2.79362
38.18	1.70121		38.18	2.71711
38.2	1.78554		38.2	2.75112
38.22	1.77108		38.22	2.77025
38.24	1.7253		38.24	2.72986
38.26	1.71325		38.26	2.74899
38.28	1.7494		38.28	2.75431
38.3	1.73012		38.3	2.79894
38.32	1.73494		38.32	2.76706
38.34	1.66747		38.34	2.76281
38.36	1.7253		38.36	2.70861
38.38	1.64578		38.38	2.77237
38.4	1.72289		38.4	2.69905
38.42	1.7253		38.42	2.7118
38.44	1.65542		38.44	2.71286
38.46	1.70361		38.46	2.71073
38.48	1.6506		38.48	2.66716
38.5	1.6747		38.5	2.68417
38.52	1.60482		38.52	2.59384
38.54	1.63615		38.54	2.62147
38.56	1.68434		38.56	2.58534
38.58	1.62892		38.58	2.5577
38.6	1.66265		38.6	2.6034
38.62	1.57831		38.62	2.56196
38.64	1.60482		38.64	2.57259
38.66	1.60241		38.66	2.52158
38.68	1.59277		38.68	2.5237
38.7	1.51566		38.7	2.54071
38.72	1.56626		38.72	2.45887
38.74	1.57108		38.74	2.48544
38.76	1.49157		38.76	2.48651
38.78	1.49398		38.78	2.49075
38.8	1.54458		38.8	2.45781
38.82	1.51084		38.82	2.41956
38.84	1.52771		38.84	2.41743
38.86	1.46024		38.86	2.3813
38.88	1.4988		38.88	2.41212
38.9	1.37831		38.9	2.39618
38.92	1.43614		38.92	2.38661
38.94	1.36385		38.94	2.40149
38.96	1.41446		38.96	2.39618
38.98	1.44337		38.98	2.39299
39448.3	--		39	2.31328
39.02	1.38795		39.02	2.27184
39.04	1.3253		39.04	2.31541
39.06	1.38072		39.06	2.28565
39.08	1.36145		39.08	2.29841
39.1	1.38313		39.1	2.29947
39.12	1.2747		39.12	2.23677
39.14	1.30843		39.14	2.23039
39.16	1.31566		39.16	2.2017
39.18	1.34699		39.18	2.22402
39.2	1.30361		39.2	2.21764
39.22	1.28916		39.22	2.21127
39.24	1.25783		39.24	2.17938
39.26	1.24819		39.26	2.19001
39.28	1.26265		39.28	2.1932
39.3	1.23133		39.3	2.22508
39.32	1.26747		39.32	2.23358
39.34	1.25542		39.34	2.17195
39.36	1.24096		39.36	2.21552
39.38	1.23373		39.38	2.14006
39.4	1.23133		39.4	2.17407
39.42	1.19277		39.42	2.15388
39.44	1.18554		39.44	2.16876
39.46	1.2506		39.46	2.15282
39.48	1.21687		39.48	2.14857
39.5	1.14217		39.5	2.16557
39.52	1.20482		39.52	2.12094
39.54	1.1494		39.54	2.1305
39.56	1.18072		39.56	2.13475
39.58	1.19518		39.58	2.12731
39.6	1.13976		39.6	2.14113
39.62	1.16627		39.62	2.156
39.64	1.16627		39.64	2.14006
39.66	1.15422		39.66	2.13156
39.68	1.1759		39.68	2.09968
39.7	1.18554		39.7	2.12094
39.72	1.14699		39.72	2.11987
39.74	1.14699		39.74	2.09968
39.76	1.18554		39.76	2.11031
39.78	1.19036		39.78	2.10074
39.8	1.21205		39.8	2.07843
39.82	1.18795		39.82	2.08162
39.84	1.13012		39.84	2.09224
39.86	1.12048		39.86	2.08268
39.88	1.15904		39.88	2.06993
39.9	1.15904		39.9	2.11137
39.92	1.15663		39.92	2.08693
39.94	1.19036		39.94	2.09331
39.96	1.16867		39.96	2.07311
39.98	1.20482		39.98	2.08374
40263.3	--		40	2.09118
40.02	1.15422		40.02	2.04974
40.04	1.11566		40.04	2.04867
40.06	1.14458		40.06	2.06568
40.08	1.13976		40.08	2.03167
40.1	1.18554		40.1	2.0763
40.12	1.12289		40.12	2.07418
40.14	1.16386		40.14	2.04548
40.16	1.14699		40.16	2.06142
40.18	1.20964		40.18	2.03804
40.2	1.08193		40.2	2.03804
40.22	1.16627		40.22	2.05717
40.24	1.1253		40.24	2.02954
40.26	1.1253		40.26	2.02848
40.28	1.11084		40.28	2.02529
40.3	1.1253		40.3	1.99979
40.32	1.13976		40.32	2.04123
40.34	1.15663		40.34	2.02848
40.36	1.11566		40.36	2.00723
40.38	1.15663		40.38	2.00404
40.4	1.09639		40.4	2.00191
40.42	1.16145		40.42	1.99447
40.44	1.04819		40.44	2.0221
40.46	1.10843		40.46	1.9966
40.48	1.0506		40.48	1.98385
40.5	1.07952		40.5	1.99235
40.52	1.11807		40.52	1.99022
40.54	1.07711		40.54	2.0136
40.56	1.07711		40.56	1.98916
40.58	1.11807		40.58	2.00085
40.6	1.10121		40.6	2.01573
40.62	1.03615		40.62	1.98491
40.64	1.06747		40.64	1.9509
40.66	1.0747		40.66	1.98066
40.68	1.06506		40.68	1.98066
40.7	1.00482		40.7	1.97535
40.72	1.00723		40.72	1.97853
40.74	1.05301		40.74	1.99447
40.76	1.07711		40.76	1.96897
40.78	1.07711		40.78	1.98385
40.8	1.06747		40.8	1.99235
40.82	1.03855		40.82	1.97535
40.84	1.00723		40.84	1.97216
40.86	1.06024		40.86	2.00723
40.88	1.0241		40.88	1.96684
40.9	1.00723		40.9	1.96578
40.92	1.04819		40.92	1.98172
40.94	1.05301		40.94	1.94878
40.96	0.96626		40.96	1.98172
40.98	1.04578		40.98	1.97641
41166.7	--		41	1.95197
41.02	0.97108		41.02	1.95834
41.04	1.03132		41.04	1.95515
41.06	0.99518		41.06	1.97216
41.08	1.01446		41.08	1.99873
41.1	1.04337		41.1	1.97853
41.12	0.99036		41.12	1.95728
41.14	0.98072		41.14	1.95834
41.16	0.98795		41.16	1.96791
41.18	1.0241		41.18	1.95834
41.2	1.00964		41.2	1.98278
41.22	0.96386		41.22	1.9881
41.24	0.97108		41.24	1.96366
41.26	0.98554		41.26	1.95728
41.28	1.01446		41.28	1.97641
41.3	0.99036		41.3	1.9796
41.32	1.01687		41.32	1.95941
41.34	0.97108		41.34	1.95941
41.36	1.01205		41.36	1.95515
41.38	0.99277		41.38	1.96153
41.4	1.03132		41.4	1.94134
41.42	1.03132		41.42	1.96897
41.44	1.01928		41.44	1.97216
41.46	1.01446		41.46	1.96897
41.48	0.99759		41.48	1.94453
41.5	1.00241		41.5	1.96472
41.52	1.03615		41.52	1.97216
41.54	1.03615		41.54	1.96684
41.56	0.99277		41.56	1.97109
41.58	1.05301		41.58	1.95197
41.6	1.01205		41.6	1.98278
41.62	1.01205		41.62	1.97216
41.64	0.98313		41.64	1.9966
41.66	0.99759		41.66	1.96259
41.68	1.03615		41.68	1.98597
41.7	1.05783		41.7	1.97003
41.72	1.04096		41.72	1.99022
41.74	1.02651		41.74	2.00829
41.76	1.07229		41.76	1.98916
41.78	1.04096		41.78	1.96791
41.8	1.03373		41.8	1.98066
41.82	1.02892		41.82	1.98278
41.84	1.0241		41.84	1.98704
41.86	1.06024		41.86	2.00298
41.88	1.04337		41.88	1.97641
41.9	1.04819		41.9	1.98066
41.92	1.00723		41.92	1.96791
41.94	1.0506		41.94	1.97216
41.96	1.00723		41.96	2.0051
41.98	1.03855		41.98	1.99129
42178.3	--		42	1.96047
42.02	1.02892		42.02	1.96897
42.04	1.03615		42.04	1.99873
42.06	1.06988		42.06	1.97853
42.08	1.04337		42.08	1.98704
42.1	1.01205		42.1	1.97322
42.12	1.04337		42.12	2.00404
42.14	1.04819		42.14	2.01785
42.16	1.06024		42.16	2.00298
42.18	1.05542		42.18	1.98704
42.2	1.0241		42.2	1.98916
42.22	1.03855		42.22	1.98916
42.24	1.03855		42.24	1.96259
42.26	1.06265		42.26	1.98066
42.28	1.0241		42.28	2.01467
42.3	1.01446		42.3	2.00404
42.32	1.0506		42.32	1.99447
42.34	1.06988		42.34	1.98916
42.36	1.11084		42.36	2.01679
42.38	1.06024		42.38	1.99129
42.4	1.09398		42.4	1.9881
42.42	1.01205		42.42	1.97428
42.44	1.08193		42.44	2.00191
42.46	1.10121		42.46	2.00404
42.48	1.02892		42.48	2.01254
42.5	1.09157		42.5	2.01254
42.52	1.0241		42.52	2.00085
42.54	1.04096		42.54	2.00723
42.56	1.00482		42.56	2.01254
42.58	1.07229		42.58	1.98704
42.6	1.08916		42.6	1.98278
42.62	1.10361		42.62	2.02636
42.64	1.09639		42.64	1.99447
42.66	1.0506		42.66	2.01998
42.68	1.07229		42.68	2.03167
42.7	1.06747		42.7	2.03167
42.72	1.02892		42.72	2.04761
42.74	1.12048		42.74	2.03486
42.76	1.0747		42.76	2.02742
42.78	1.0747		42.78	2.00723
42.8	1.02892		42.8	2.05292
42.82	1.09639		42.82	2.02636
42.84	1.09639		42.84	2.01998
42.86	1.0988		42.86	2.02423
42.88	1.06747		42.88	2.02317
42.9	1.06024		42.9	2.00085
42.92	1.10121		42.92	2.04123
42.94	1.06024		42.94	2.04017
42.96	1.05301		42.96	2.03379
42.98	1.11084		42.98	1.99766
43195	--		43	2.04123
43.02	1.04578		43.02	2.06886
43.04	1.06024		43.04	2.06461
43.06	1.10121		43.06	2.02954
43.08	1.06024		43.08	2.0763
43.1	1.11084		43.1	2.03804
43.12	1.11807		43.12	2.06355
43.14	1.09398		43.14	2.05186
43.16	1.10361		43.16	2.03804
43.18	1.05301		43.18	2.0593
43.2	1.05783		43.2	2.06568
43.22	1.10121		43.22	2.08055
43.24	1.11566		43.24	2.06993
43.26	1.09639		43.26	2.11669
43.28	1.06506		43.28	2.03592
43.3	1.02169		43.3	2.06568
43.32	1.13735		43.32	2.08693
43.34	1.12289		43.34	2.06674
43.36	1.09639		43.36	2.06886
43.38	1.10602		43.38	2.06674
43.4	1.12048		43.4	2.07524
43.42	1.07229		43.42	2.0593
43.44	1.09639		43.44	2.06461
43.46	1.06988		43.46	2.07843
43.48	1.11566		43.48	2.06568
43.5	1.12771		43.5	2.07843
43.52	1.08193		43.52	2.06993
43.54	1.1494		43.54	2.05824
43.56	1.11566		43.56	2.05292
43.58	1.12048		43.58	2.07311
43.6	1.06506		43.6	2.09224
43.62	1.13012		43.62	2.07949
43.64	1.08193		43.64	2.10712
43.66	1.07711		43.66	2.08693
43.68	1.09398		43.68	2.0763
43.7	1.12771		43.7	2.08268
43.72	1.18313		43.72	2.08268
43.74	1.13976		43.74	2.06461
43.76	1.1494		43.76	2.09649
43.78	1.18795		43.78	2.08905
43.8	1.11084		43.8	2.07949
43.82	1.13012		43.82	2.05717
43.84	1.11084		43.84	2.1135
43.86	1.13012		43.86	2.10606
43.88	1.07952		43.88	2.07418
43.9	1.09639		43.9	2.09968
43.92	1.08434		43.92	2.08587
43.94	1.11325		43.94	2.11669
43.96	1.11084		43.96	2.09862
43.98	1.09398		43.98	2.09331
44250	--		44	2.08055
44.02	1.11325		44.02	2.105
44.04	1.17108		44.04	2.11456
44.06	1.12048		44.06	2.06355
44.08	1.15181		44.08	2.1135
44.1	1.14699		44.1	2.10712
44.12	1.10843		44.12	2.12519
44.14	1.15422		44.14	2.10074
44.16	1.13735		44.16	2.06461
44.18	1.11084		44.18	2.09331
44.2	1.14458		44.2	2.11031
44.22	1.09639		44.22	2.09012
44.24	1.10843		44.24	2.08587
44.26	1.11084		44.26	2.11456
44.28	1.11325		44.28	2.09437
44.3	1.11807		44.3	2.06993
44.32	1.06506		44.32	2.13263
44.34	1.12289		44.34	2.10606
44.36	1.14458		44.36	2.12094
44.38	1.10602		44.38	2.09224
44.4	1.1253		44.4	2.06674
44.42	1.08916		44.42	2.05717
44.44	1.08675		44.44	2.08162
44.46	1.1253		44.46	2.08374
44.48	1.13735		44.48	2.12094
44.5	1.13735		44.5	2.07205
44.52	1.05783		44.52	2.07418
44.54	1.13494		44.54	2.08374
44.56	1.13976		44.56	2.09224
44.58	1.13735		44.58	2.09331
44.6	1.05301		44.6	2.12519
44.62	1.14699		44.62	2.06036
44.64	1.04578		44.64	2.06568
44.66	1.09398		44.66	2.07418
44.68	1.09639		44.68	2.05717
44.7	1.13494		44.7	2.06142
44.72	1.05542		44.72	2.03911
44.74	1.11084		44.74	2.04336
44.76	1.07952		44.76	2.05717
44.78	1.09398		44.78	2.03804
44.8	1.06024		44.8	2.0763
44.82	1.04578		44.82	2.03379
44.84	1.06506		44.84	2.04761
44.86	1.09639		44.86	2.05186
44.88	1.09398		44.88	2.01785
44.9	1.13494		44.9	2.03592
44.92	1.04578		44.92	2.04442
44.94	1.08916		44.94	2.04336
44.96	1.09639		44.96	2.02954
44.98	1.01446		44.98	2.02423
45165	--		45	2.01892
45.02	1.07229		45.02	2.01254
45.04	1.02169		45.04	2.02636
45.06	1.05301		45.06	2.0136
45.08	1.10602		45.08	2.04761
45.1	1.06265		45.1	1.98172
45.12	1.04096		45.12	1.97428
45.14	1.05783		45.14	2.0221
45.16	1.01687		45.16	2.00935
45.18	1.03855		45.18	2.00191
45.2	1.06988		45.2	1.97535
45.22	1.0506		45.22	1.9966
45.24	0.99759		45.24	2.0051
45.26	1.04819		45.26	2.0051
45.28	1.03615		45.28	2.00085
45.3	1.01446		45.3	2.00085
45.32	1.06506		45.32	1.96897
45.34	1.00241		45.34	1.99341
45.36	1.08193		45.36	1.99766
45.38	0.99518		45.38	1.96259
45.4	1.03373		45.4	1.94559
45.42	1.03855		45.42	1.99554
45.44	1.0241		45.44	1.96791
45.46	1		45.46	1.95834
45.48	1		45.48	1.96578
45.5	0.99277		45.5	1.95515
45.52	1.01205		45.52	1.97853
45.54	0.93976		45.54	1.98172
45.56	1.05301		45.56	1.96897
45.58	0.99036		45.58	1.96153
45.6	1.02892		45.6	1.9509
45.62	0.96145		45.62	1.92752
45.64	0.98554		45.64	1.92646
45.66	0.93735		45.66	1.95941
45.68	0.93976		45.68	1.95941
45.7	0.99277		45.7	1.91052
45.72	0.96145		45.72	1.96047
45.74	0.9759		45.74	1.9339
45.76	0.95904		45.76	1.91796
45.78	0.98313		45.78	1.95409
45.8	1		45.8	1.94346
45.82	0.97831		45.82	1.94028
45.84	0.94458		45.84	1.9169
45.86	0.96386		45.86	1.91796
45.88	0.96867		45.88	1.92965
45.9	0.99036		45.9	1.92009
45.92	0.95181		45.92	1.93284
45.94	0.95904		45.94	1.92327
45.96	0.97831		45.96	1.90308
45.98	0.95663		45.98	1.90627
46140	--		46	1.93178
46.02	0.95181		46.02	1.91158
46.04	0.90843		46.04	1.88395
46.06	0.9494		46.06	1.90946
46.08	0.93976		46.08	1.90627
46.1	0.96145		46.1	1.89246
46.12	0.94458		46.12	1.90096
46.14	0.99759		46.14	1.91052
46.16	0.93012		46.16	1.90414
46.18	0.99518		46.18	1.91583
46.2	0.92289		46.2	1.90521
46.22	0.92771		46.22	1.89033
46.24	0.94217		46.24	1.92221
46.26	0.91566		46.26	1.89352
46.28	0.94217		46.28	1.89883
46.3	0.95181		46.3	1.89989
46.32	0.91325		46.32	1.89458
46.34	0.93012		46.34	1.89989
46.36	0.9494		46.36	1.87226
46.38	0.95422		46.38	1.89777
46.4	0.90843		46.4	1.87758
46.42	0.91566		46.42	1.88395
46.44	0.92771		46.44	1.88395
46.46	0.90602		46.46	1.90096
46.48	0.92289		46.48	1.87333
46.5	0.9253		46.5	1.87014
46.52	0.95181		46.52	1.89564
46.54	0.91807		46.54	1.8797
46.56	0.89639		46.56	1.89564
46.58	0.93494		46.58	1.87545
46.6	0.91325		46.6	1.88502
46.62	0.9012		46.62	1.87014
46.64	0.90843		46.64	1.86695
46.66	0.90843		46.66	1.8542
46.68	0.90843		46.68	1.87333
46.7	0.8988		46.7	1.87226
46.72	0.89398		46.72	1.87226
46.74	0.90602		46.74	1.87014
46.76	0.87952		46.76	1.87014
46.78	0.88675		46.78	1.87014
46.8	0.90602		46.8	1.87651
46.82	0.9012		46.82	1.86801
46.84	0.89639		46.84	1.87439
46.86	0.90361		46.86	1.88077
46.88	0.88434		46.88	1.86801
46.9	0.88193		46.9	1.86483
46.92	0.87952		46.92	1.86589
46.94	0.88434		46.94	1.86057
46.96	0.87711		46.96	1.88183
46.98	0.86506		46.98	1.85101
47	0.86988		47	1.85951
47.02	0.86747		47.02	1.87439
47.04	0.88193		47.04	1.85632
47.06	0.87229		47.06	1.85845
47.08	0.88916		47.08	1.86695
47.1	0.87952		47.1	1.85207
47.12	0.88916		47.12	1.85845
47.14	0.88675		47.14	1.8627
47.16	0.89157		47.16	1.84782
47.18	0.87229		47.18	1.86801
47.2	0.86747		47.2	1.85951
47.22	0.86506		47.22	1.85526
47.24	0.86988		47.24	1.84676
47.26	0.86988		47.26	1.85739
47.28	0.88916		47.28	1.85739
47.3	0.8747		47.3	1.88183
47.32	0.87711		47.32	1.86057
47.34	0.87711		47.34	1.85313
47.36	0.86988		47.36	1.8457
47.38	0.87711		47.38	1.84463
47.4	0.86988		47.4	1.8457
47.42	0.88434		47.42	1.84782
47.44	0.86988		47.44	1.85207
47.46	0.85783		47.46	1.86483
47.48	0.85783		47.48	1.84357
47.5	0.88193		47.5	1.85313
47.52	0.86506		47.52	1.84782
47.54	0.86024		47.54	1.84888
47.56	0.86506		47.56	1.84676
47.58	0.85301		47.58	1.85951
47.6	0.86747		47.6	1.82976
47.62	0.86024		47.62	1.84782
47.64	0.86988		47.64	1.84357
47.66	0.85542		47.66	1.84463
47.68	0.87952		47.68	1.85632
47.7	0.85783		47.7	1.83401
47.72	0.87952		47.72	1.84995
47.74	0.86265		47.74	1.82976
47.76	0.86747		47.76	1.84888
47.78	0.81687		47.78	1.84145
47.8	0.8506		47.8	1.83826
47.82	0.8506		47.82	1.84463
47.84	0.86747		47.84	1.82125
47.86	0.86506		47.86	1.84038
47.88	0.84819		47.88	1.83932
47.9	0.84337		47.9	1.83401
47.92	0.86024		47.92	1.82444
47.94	0.85783		47.94	1.83826
47.96	0.86988		47.96	1.83507
47.98	0.83855		47.98	1.84251
48	0.84578		48	1.83082
48.02	0.87229		48.02	1.84357
48.04	0.87229		48.04	1.84251
48.06	0.86506		48.06	1.83613
48.08	0.85542		48.08	1.83932
48.1	0.85301		48.1	1.84463
48.12	0.8506		48.12	1.83082
48.14	0.82892		48.14	1.84038
48.16	0.82651		48.16	1.83401
48.18	0.85542		48.18	1.83082
48.2	0.8506		48.2	1.83613
48.22	0.84578		48.22	1.84145
48.24	0.81205		48.24	1.82869
48.26	0.8747		48.26	1.83932
48.28	0.83133		48.28	1.83613
48.3	0.8506		48.3	1.85632
48.32	0.84578		48.32	1.84463
48.34	0.84578		48.34	1.83082
48.36	0.83374		48.36	1.84251
48.38	0.84819		48.38	1.82657
48.4	0.84819		48.4	1.8457
48.42	0.85542		48.42	1.8457
48.44	0.82892		48.44	1.83613
48.46	0.86988		48.46	1.83507
48.48	0.84819		48.48	1.83082
48.5	0.86506		48.5	1.82976
48.52	0.84337		48.52	1.82976
48.54	0.86747		48.54	1.84463
48.56	0.82892		48.56	1.82763
48.58	0.84578		48.58	1.82657
48.6	0.82651		48.6	1.82976
48.62	0.84096		48.62	1.83932
48.64	0.85301		48.64	1.81169
48.66	0.85783		48.66	1.81913
48.68	0.86265		48.68	1.82976
48.7	0.84819		48.7	1.82232
48.72	0.82651		48.72	1.83294
48.74	0.84337		48.74	1.82869
48.76	0.82892		48.76	1.82444
48.78	0.8241		48.78	1.81913
48.8	0.83133		48.8	1.84676
48.82	0.84337		48.82	1.83082
48.84	0.83614		48.84	1.83932
48.86	0.85301		48.86	1.82338
48.88	0.84819		48.88	1.83082
48.9	0.84096		48.9	1.8255
48.92	0.82169		48.92	1.81594
48.94	0.82169		48.94	1.83932
48.96	0.83855		48.96	1.83188
48.98	0.8506		48.98	1.8255
49	0.84819		49	1.81807
49.02	0.83855		49.02	1.82125
49.04	0.81446		49.04	1.81807
49.06	0.82651		49.06	1.82019
49.08	0.84337		49.08	1.82338
49.1	0.84578		49.1	1.82444
49.12	0.83855		49.12	1.83507
49.14	0.8506		49.14	1.81913
49.16	0.83133		49.16	1.83082
49.18	0.83374		49.18	1.83401
49.2	0.8506		49.2	1.83294
49.22	0.8506		49.22	1.8255
49.24	0.84337		49.24	1.82232
49.26	0.83374		49.26	1.82125
49.28	0.85301		49.28	1.8255
49.3	0.82169		49.3	1.83188
49.32	0.83614		49.32	1.81594
49.34	0.82651		49.34	1.82338
49.36	0.84337		49.36	1.82444
49.38	0.8		49.38	1.82657
49.4	0.83614		49.4	1.83294
49.42	0.84337		49.42	1.82444
49.44	0.81928		49.44	1.81807
49.46	0.81928		49.46	1.82338
49.48	0.84096		49.48	1.82444
49.5	0.84096		49.5	1.81594
49.52	0.84096		49.52	1.83719
49.54	0.84096		49.54	1.83826
49.56	0.81446		49.56	1.82444
49.58	0.81928		49.58	1.82232
49.6	0.84096		49.6	1.81807
49.62	0.82651		49.62	1.81169
49.64	0.82651		49.64	1.82444
49.66	0.8241		49.66	1.81275
49.68	0.82169		49.68	1.82019
49.7	0.84096		49.7	1.83401
49.72	0.83133		49.72	1.82976
49.74	0.82169		49.74	1.82444
49.76	0.82651		49.76	1.83082
49.78	0.80964		49.78	1.81913
49.8	0.84337		49.8	1.82444
49.82	0.84819		49.82	1.82657
49.84	0.83855		49.84	1.81807
49.86	0.83855		49.86	1.82657
49.88	0.81687		49.88	1.82232
49.9	0.84819		49.9	1.82125
49.92	0.83614		49.92	1.83294
49.94	0.83374		49.94	1.81382
49.96	0.8506		49.96	1.82657
49.98	0.83133		49.98	1.84038
50	0.83855		50	1.81169
50.02	0.83133		50.02	1.82232
50.04	0.83374		50.04	1.81807
50.06	0.80241		50.06	1.81275
50.08	0.83855		50.08	1.83401
50.1	0.82169		50.1	1.82657
50.12	0.81928		50.12	1.82763
50.14	0.83133		50.14	1.82232
50.16	0.82169		50.16	1.81913
50.18	0.83855		50.18	1.82125
50.2	0.84096		50.2	1.82657
50.22	0.85301		50.22	1.81063
50.24	0.80964		50.24	1.82125
50.26	0.83614		50.26	1.81807
50.28	0.84096		50.28	1.82232
50.3	0.83855		50.3	1.82125
50.32	0.83133		50.32	1.82338
50.34	0.82892		50.34	1.80638
50.36	0.83374		50.36	1.82125
50.38	0.84096		50.38	1.81382
50.4	0.81687		50.4	1.81913
50.42	0.80964		50.42	1.81913
50.44	0.82169		50.44	1.81169
50.46	0.81446		50.46	1.82019
50.48	0.82651		50.48	1.81913
50.5	0.84096		50.5	1.82019
50.52	0.8241		50.52	1.82232
50.54	0.81928		50.54	1.81913
50.56	0.83133		50.56	1.81807
50.58	0.82651		50.58	1.81913
50.6	0.81687		50.6	1.82232
50.62	0.82651		50.62	1.82019
50.64	0.82892		50.64	1.82657
50.66	0.83374		50.66	1.82125
50.68	0.8506		50.68	1.82232
50.7	0.81446		50.7	1.83188
50.72	0.81928		50.72	1.82019
50.74	0.83614		50.74	1.817
50.76	0.83374		50.76	1.817
50.78	0.82651		50.78	1.80956
50.8	0.81928		50.8	1.817
50.82	0.82651		50.82	1.81594
50.84	0.82169		50.84	1.82338
50.86	0.81446		50.86	1.82232
50.88	0.83614		50.88	1.81913
50.9	0.8241		50.9	1.81275
50.92	0.83133		50.92	1.82444
50.94	0.80482		50.94	1.82125
50.96	0.84578		50.96	1.81488
50.98	0.82651		50.98	1.81913
51	0.8241		51	1.81488
51.02	0.83133		51.02	1.83401
51.04	0.8241		51.04	1.82444
51.06	0.83133		51.06	1.81063
51.08	0.82169		51.08	1.81275
51.1	0.83374		51.1	1.82338
51.12	0.8241		51.12	1.81063
51.14	0.8241		51.14	1.817
51.16	0.83855		51.16	1.82125
51.18	0.82651		51.18	1.83401
51.2	0.81928		51.2	1.81063
51.22	0.8241		51.22	1.81488
51.24	0.81687		51.24	1.82019
51.26	0.82651		51.26	1.81594
51.28	0.81687		51.28	1.81594
51.3	0.83614		51.3	1.81382
51.32	0.81928		51.32	1.81488
51.34	0.82892		51.34	1.81913
51.36	0.8241		51.36	1.81594
51.38	0.81928		51.38	1.82869
51.4	0.83133		51.4	1.81913
51.42	0.81687		51.42	1.81594
51.44	0.80241		51.44	1.80638
51.46	0.82892		51.46	1.81275
51.48	0.83133		51.48	1.8255
51.5	0.83133		51.5	1.82763
51.52	0.82892		51.52	1.817
51.54	0.81928		51.54	1.81488
51.56	0.81928		51.56	1.81913
51.58	0.8241		51.58	1.817
51.6	0.81687		51.6	1.82444
51.62	0.81687		51.62	1.81913
51.64	0.81205		51.64	1.82019
51.66	0.83855		51.66	1.81807
51.68	0.82169		51.68	1.80638
51.7	0.82169		51.7	1.817
51.72	0.82169		51.72	1.81169
51.74	0.83133		51.74	1.81169
51.76	0.83614		51.76	1.82338
51.78	0.82892		51.78	1.81913
51.8	0.81687		51.8	1.817
51.82	0.81687		51.82	1.81063
51.84	0.83133		51.84	1.82232
51.86	0.83133		51.86	1.80956
51.88	0.85301		51.88	1.81382
51.9	0.82892		51.9	1.81063
51.92	0.81687		51.92	1.80744
51.94	0.82651		51.94	1.81169
51.96	0.81687		51.96	1.82338
51.98	0.8241		51.98	1.81488
52	0.8241		52	1.81594
52.02	0.82169		52.02	1.81488
52.04	0.81928		52.04	1.81488
52.06	0.8241		52.06	1.8255
52.08	0.80482		52.08	1.80744
52.1	0.81446		52.1	1.81063
52.12	0.83133		52.12	1.82019
52.14	0.82651		52.14	1.8085
52.16	0.81928		52.16	1.81913
52.18	0.83374		52.18	1.81169
52.2	0.82651		52.2	1.82019
52.22	0.80964		52.22	1.81169
52.24	0.83374		52.24	1.82338
52.26	0.81928		52.26	1.82444
52.28	0.81446		52.28	1.81382
52.3	0.81205		52.3	1.81063
52.32	0.82892		52.32	1.81913
52.34	0.8241		52.34	1.81275
52.36	0.82169		52.36	1.81594
52.38	0.81687		52.38	1.81807
52.4	0.80964		52.4	1.80956
52.42	0.83133		52.42	1.82763
52.44	0.81928		52.44	1.81275
52.46	0.83374		52.46	1.817
52.48	0.81446		52.48	1.81382
52.5	0.8241		52.5	1.8085
52.52	0.81928		52.52	1.81275
52.54	0.81205		52.54	1.80956
52.56	0.80482		52.56	1.8085
52.58	0.80482		52.58	1.8255
52.6	0.81928		52.6	1.81913
52.62	0.81446		52.62	1.81382
52.64	0.81687		52.64	1.82232
52.66	0.81446		52.66	1.81807
52.68	0.82651		52.68	1.817
52.7	0.81446		52.7	1.81807
52.72	0.82169		52.72	1.80744
52.74	0.80482		52.74	1.81594
52.76	0.83133		52.76	1.81594
52.78	0.81446		52.78	1.81275
52.8	0.83374		52.8	1.81488
52.82	0.83614		52.82	1.81275
52.84	0.82892		52.84	1.81382
52.86	0.84096		52.86	1.81275
52.88	0.82892		52.88	1.81488
52.9	0.82169		52.9	1.81382
52.92	0.80241		52.92	1.80956
52.94	0.81205		52.94	1.82444
52.96	0.8241		52.96	1.81488
52.98	0.84578		52.98	1.81169
53	0.80964		53	1.82019
53.02	0.81687		53.02	1.81807
53.04	0.8241		53.04	1.81382
53.06	0.81687		53.06	1.81807
53.08	0.81687		53.08	1.817
53.1	0.82169		53.1	1.80956
53.12	0.82651		53.12	1.8255
53.14	0.8241		53.14	1.81169
53.16	0.82892		53.16	1.81382
53.18	0.82169		53.18	1.81382
53.2	0.84096		53.2	1.82019
53.22	0.82651		53.22	1.81169
53.24	0.83614		53.24	1.80425
53.26	0.82892		53.26	1.80744
53.28	0.82651		53.28	1.81382
53.3	0.81205		53.3	1.8085
53.32	0.81205		53.32	1.81488
53.34	0.83374		53.34	1.8085
53.36	0.80964		53.36	1.81063
53.38	0.81205		53.38	1.82232
53.4	0.81205		53.4	1.81594
53.42	0.82892		53.42	1.81275
53.44	0.83855		53.44	1.81169
53.46	0.80964		53.46	1.817
53.48	0.81446		53.48	1.82338
53.5	0.82169		53.5	1.817
53.52	0.81928		53.52	1.80744
53.54	0.8241		53.54	1.82019
53.56	0.81687		53.56	1.81275
53.58	0.83133		53.58	1.80531
53.6	0.80964		53.6	1.80531
53.62	0.82651		53.62	1.81807
53.64	0.83133		53.64	1.8085
53.66	0.82169		53.66	1.817
53.68	0.82892		53.68	1.81169
53.7	0.82892		53.7	1.81275
53.72	0.8241		53.72	1.8085
53.74	0.82169		53.74	1.81807
53.76	0.81205		53.76	1.81382
53.78	0.81928		53.78	1.82232
53.8	0.81205		53.8	1.80638
53.82	0.83374		53.82	1.81063
53.84	0.80723		53.84	1.8085
53.86	0.80723		53.86	1.817
53.88	0.82169		53.88	1.81488
53.9	0.8241		53.9	1.81275
53.92	0.81687		53.92	1.80213
53.94	0.82169		53.94	1.81913
53.96	0.80964		53.96	1.82232
53.98	0.82651		53.98	1.8085
54	0.8241		54	1.81594
54.02	0.82892		54.02	1.81063
54.04	0.82892		54.04	1.83401
54.06	0.81687		54.06	1.80213
54.08	0.82892		54.08	1.81807
54.1	0.81205		54.1	1.81488
54.12	0.81687		54.12	1.80213
54.14	0.83855		54.14	1.80531
54.16	0.82651		54.16	1.80744
54.18	0.81205		54.18	1.80425
54.2	0.83374		54.2	1.81063
54.22	0.80964		54.22	1.81382
54.24	0.81205		54.24	1.81382
54.26	0.81446		54.26	1.81063
54.28	0.81205		54.28	1.8255
54.3	0.80723		54.3	1.81063
54.32	0.84819		54.32	1.81488
54.34	0.81205		54.34	1.817
54.36	0.82169		54.36	1.82019
54.38	0.81446		54.38	1.82444
54.4	0.8241		54.4	1.80956
54.42	0.81205		54.42	1.817
54.44	0.8241		54.44	1.80956
54.46	0.82651		54.46	1.82232
54.48	0.8241		54.48	1.81382
54.5	0.81928		54.5	1.81275
54.52	0.8241		54.52	1.81063
54.54	0.8241		54.54	1.80956
54.56	0.81687		54.56	1.80956
54.58	0.81687		54.58	1.81488
54.6	0.8241		54.6	1.81275
54.62	0.82651		54.62	1.81063
54.64	0.80964		54.64	1.8085
54.66	0.82169		54.66	1.81169
54.68	0.81446		54.68	1.81382
54.7	0.82651		54.7	1.81382
54.72	0.82651		54.72	1.81807
54.74	0.82651		54.74	1.81275
54.76	0.82169		54.76	1.81594
54.78	0.81205		54.78	1.81275
54.8	0.83374		54.8	1.81275
54.82	0.8241		54.82	1.81275
54.84	0.84337		54.84	1.82019
54.86	0.83374		54.86	1.81063
54.88	0.82651		54.88	1.81913
54.9	0.82651		54.9	1.80106
54.92	0.81928		54.92	1.817
54.94	0.81687		54.94	1.81913
54.96	0.81205		54.96	1.82232
54.98	0.82651		54.98	1.81063
55	0.83374		55	1.82019
55.02	0.82169		55.02	1.81913
55.04	0.83374		55.04	1.81275
55.06	0.82892		55.06	1.81488
55.08	0.83614		55.08	1.80956
55.1	0.8241		55.1	1.81913
55.12	0.82651		55.12	1.81275
55.14	0.83133		55.14	1.81063
55.16	0.8241		55.16	1.81063
55.18	0.82651		55.18	1.81488
55.2	0.82651		55.2	1.81169
55.22	0.81928		55.22	1.81063
55.24	0.82169		55.24	1.81063
55.26	0.80482		55.26	1.82232
55.28	0.82651		55.28	1.817
55.3	0.83133		55.3	1.81169
55.32	0.81687		55.32	1.817
55.34	0.82892		55.34	1.80744
55.36	0.81687		55.36	1.81913
55.38	0.82169		55.38	1.81275
55.4	0.81446		55.4	1.81169
55.42	0.82651		55.42	1.81063
55.44	0.82169		55.44	1.81275
55.46	0.83133		55.46	1.817
55.48	0.82651		55.48	1.81275
55.5	0.81687		55.5	1.80531
55.52	0.83133		55.52	1.81169
55.54	0.83133		55.54	1.81594
55.56	0.84337		55.56	1.8085
55.58	0.83614		55.58	1.8085
55.6	0.81446		55.6	1.81594
55.62	0.82892		55.62	1.84145
55.64	0.82651		55.64	1.82125
55.66	0.83374		55.66	1.81488
55.68	0.82651		55.68	1.81169
55.7	0.83855		55.7	1.80744
55.72	0.81687		55.72	1.80956
55.74	0.83133		55.74	1.81488
55.76	0.83133		55.76	1.80744
55.78	0.81205		55.78	1.81382
55.8	0.8241		55.8	1.80956
55.82	0.82169		55.82	1.81594
55.84	0.81687		55.84	1.80425
55.86	0.82892		55.86	1.82657
55.88	0.83614		55.88	1.81488
55.9	0.80482		55.9	1.82019
55.92	0.83133		55.92	1.817
55.94	0.83614		55.94	1.8085
55.96	0.82169		55.96	1.81594
55.98	0.81446		55.98	1.81382
56	0.8241		56	1.81807
56.02	0.83374		56.02	1.81169
56.04	0.82651		56.04	1.81913
56.06	0.82892		56.06	1.81382
56.08	0.80723		56.08	1.81807
56.1	0.80723		56.1	1.82869
56.12	0.82892		56.12	1.82019
56.14	0.82892		56.14	1.82763
56.16	0.85542		56.16	1.80744
56.18	0.80964		56.18	1.81488
56.2	0.81928		56.2	1.81169
56.22	0.81446		56.22	1.80956
56.24	0.81687		56.24	1.81488
56.26	0.83133		56.26	1.81382
56.28	0.82169		56.28	1.81807
56.3	0.83374		56.3	1.81488
56.32	0.83614		56.32	1.81807
56.34	0.83133		56.34	1.82869
56.36	0.82169		56.36	1.81913
56.38	0.83374		56.38	1.82019
56.4	0.82651		56.4	1.81275
56.42	0.83855		56.42	1.82019
56.44	0.84337		56.44	1.80956
56.46	0.82892		56.46	1.81382
56.48	0.82892		56.48	1.81807
56.5	0.81687		56.5	1.81594
56.52	0.82169		56.52	1.80956
56.54	0.83374		56.54	1.81382
56.56	0.81205		56.56	1.83082
56.58	0.8241		56.58	1.82125
56.6	0.82651		56.6	1.81275
56.62	0.81687		56.62	1.81488
56.64	0.82169		56.64	1.81807
56.66	0.82651		56.66	1.8085
56.68	0.82892		56.68	1.8255
56.7	0.83614		56.7	1.80956
56.72	0.82892		56.72	1.817
56.74	0.80964		56.74	1.81913
56.76	0.81928		56.76	1.81488
56.78	0.84337		56.78	1.81169
56.8	0.83133		56.8	1.82019
56.82	0.8241		56.82	1.8255
56.84	0.82169		56.84	1.80956
56.86	0.84578		56.86	1.82232
56.88	0.84096		56.88	1.8085
56.9	0.83855		56.9	1.81594
56.92	0.83133		56.92	1.81063
56.94	0.83614		56.94	1.81275
56.96	0.8241		56.96	1.81275
56.98	0.82651		56.98	1.81488
57	0.81928		57	1.80531
57.02	0.81928		57.02	1.81913
57.04	0.8506		57.04	1.81807
57.06	0.82169		57.06	1.82232
57.08	0.81446		57.08	1.81488
57.1	0.84096		57.1	1.81807
57.12	0.8241		57.12	1.81488
57.14	0.81205		57.14	1.80744
57.16	0.8241		57.16	1.82019
57.18	0.81687		57.18	1.81382
57.2	0.86265		57.2	1.81169
57.22	0.82651		57.22	1.82444
57.24	0.83855		57.24	1.81275
57.26	0.82892		57.26	1.80744
57.28	0.83133		57.28	1.81594
57.3	0.8241		57.3	1.80744
57.32	0.84096		57.32	1.81488
57.34	0.84578		57.34	1.82444
57.36	0.83133		57.36	1.80956
57.38	0.81928		57.38	1.81807
57.4	0.83614		57.4	1.80744
57.42	0.82169		57.42	1.82232
57.44	0.83133		57.44	1.80956
57.46	0.81205		57.46	1.81913
57.48	0.8506		57.48	1.8085
57.5	0.83614		57.5	1.81169
57.52	0.84578		57.52	1.81382
57.54	0.8241		57.54	1.82976
57.56	0.83374		57.56	1.82019
57.58	0.83133		57.58	1.82338
57.6	0.83855		57.6	1.81807
57.62	0.83374		57.62	1.81488
57.64	0.84096		57.64	1.81169
57.66	0.81205		57.66	1.81275
57.68	0.84819		57.68	1.82338
57.7	0.82169		57.7	1.82125
57.72	0.84096		57.72	1.81275
57.74	0.84337		57.74	1.81063
57.76	0.82169		57.76	1.82338
57.78	0.8241		57.78	1.81807
57.8	0.84578		57.8	1.817
57.82	0.83614		57.82	1.81488
57.84	0.83614		57.84	1.81169
57.86	0.8241		57.86	1.81594
57.88	0.82651		57.88	1.80744
57.9	0.83133		57.9	1.81063
57.92	0.84578		57.92	1.81169
57.94	0.83374		57.94	1.817
57.96	0.83855		57.96	1.81382
57.98	0.82892		57.98	1.82019
58	0.82651		58	1.81913
58.02	0.81928		58.02	1.81488
58.04	0.82169		58.04	1.81275
58.06	0.84096		58.06	1.82019
58.08	0.84337		58.08	1.8255
58.1	0.83614		58.1	1.81913
58.12	0.83614		58.12	1.81063
58.14	0.84096		58.14	1.81807
58.16	0.83374		58.16	1.817
58.18	0.84337		58.18	1.82338
58.2	0.83614		58.2	1.81169
58.22	0.83133		58.22	1.81382
58.24	0.82169		58.24	1.82232
58.26	0.83374		58.26	1.80638
58.28	0.83133		58.28	1.82125
58.3	0.81928		58.3	1.82232
58.32	0.8241		58.32	1.80956
58.34	0.81928		58.34	1.82657
58.36	0.83133		58.36	1.81275
58.38	0.84578		58.38	1.80956
58.4	0.83855		58.4	1.82019
58.42	0.86265		58.42	1.82338
58.44	0.81446		58.44	1.81488
58.46	0.83614		58.46	1.81275
58.48	0.84337		58.48	1.81275
58.5	0.81687		58.5	1.82019
58.52	0.83374		58.52	1.81488
58.54	0.83374		58.54	1.81594
58.56	0.8241		58.56	1.81913
58.58	0.82169		58.58	1.81913
58.6	0.8506		58.6	1.81594
58.62	0.81446		58.62	1.81807
58.64	0.84096		58.64	1.81275
58.66	0.84337		58.66	1.82763
58.68	0.84578		58.68	1.81807
58.7	0.83614		58.7	1.81913
58.72	0.84819		58.72	1.82125
58.74	0.85783		58.74	1.82019
58.76	0.80723		58.76	1.82232
58.78	0.83133		58.78	1.8255
58.8	0.81928		58.8	1.81063
58.82	0.82892		58.82	1.81594
58.84	0.81687		58.84	1.82019
58.86	0.84096		58.86	1.81594
58.88	0.85301		58.88	1.82763
58.9	0.86265		58.9	1.81063
58.92	0.84096		58.92	1.80744
58.94	0.82892		58.94	1.82338
58.96	0.82892		58.96	1.81063
58.98	0.85301		58.98	1.81275
59	0.85542		59	1.81913
59.02	0.83133		59.02	1.817
59.04	0.84096		59.04	1.82763
59.06	0.84337		59.06	1.82444
59.08	0.83374		59.08	1.81913
59.1	0.83614		59.1	1.82338
59.12	0.84578		59.12	1.81169
59.14	0.84578		59.14	1.82019
59.16	0.83374		59.16	1.82125
59.18	0.83133		59.18	1.82657
59.2	0.83614		59.2	1.82125
59.22	0.83614		59.22	1.82444
59.24	0.82892		59.24	1.80744
59.26	0.84819		59.26	1.81382
59.28	0.83133		59.28	1.81382
59.3	0.85542		59.3	1.817
59.32	0.84337		59.32	1.82338
59.34	0.83374		59.34	1.82657
59.36	0.83133		59.36	1.81807
59.38	0.82892		59.38	1.82019
59.4	0.83374		59.4	1.81488
59.42	0.82651		59.42	1.82763
59.44	0.82892		59.44	1.8255
59.46	0.85301		59.46	1.81807
59.48	0.85783		59.48	1.82019
59.5	0.83614		59.5	1.82338
59.52	0.80964		59.52	1.8255
59.54	0.85542		59.54	1.8255
59.56	0.84096		59.56	1.82125
59.58	0.84337		59.58	1.817
59.6	0.82892		59.6	1.81913
59.62	0.84819		59.62	1.82232
59.64	0.84337		59.64	1.82657
59.66	0.82892		59.66	1.82019
59.68	0.83374		59.68	1.82232
59.7	0.84578		59.7	1.82444
59.72	0.83855		59.72	1.82763
59.74	0.82651		59.74	1.82232
59.76	0.84819		59.76	1.82019
59.78	0.86265		59.78	1.81169
59.8	0.85542		59.8	1.81594
59.82	0.84337		59.82	1.8255
59.84	0.84096		59.84	1.82338
59.86	0.84096		59.86	1.82976
59.88	0.83614		59.88	1.82869
59.9	0.85301		59.9	1.83826
59.92	0.83133		59.92	1.8255
59.94	0.82892		59.94	1.81913
[truncated: 1,003 more rows]

## Sheet: Fig. 3f
Relative pressure (p/p0)	N2 sorption (cm^3 g^-1)	Relative pressure (p/p0)	N2 sorption (cm^3 g^-1)
2.9291e-05	0.2378	0.9892	656.38
8.6084e-05	0.6525	0.9856	598.55
0.00027598	1.4032	0.9822	547.48
0.00052358	2.0072	0.9786	505.7
0.00288	4.1849	0.9746	462.52
0.00499	5.239	0.9701	419.51
0.00681	5.7712	0.9654	383.87
0.00798	5.9003	0.9621	351.2
0.00975	6.3076	0.9582	318.91
0.0176	7.663	0.9552	291.74
0.0208	7.9176	0.9524	268.72
0.0299	8.6694	0.9485	239
0.0408	9.3329	0.9444	210.94
0.0514	10.045	0.9396	182.49
0.0775	11.21	0.936	161.42
0.1071	12.316	0.9306	141.23
0.1339	13.025	0.9257	123.49
0.16	13.562	0.9197	106.87
0.1859	14.267	0.9116	91.353
0.2123	14.907	0.9042	80.583
0.2381	15.564	0.8849	63.601
0.2898	16.665	0.8578	51.215
0.3665	18.569	0.8475	47.964
0.4021	19.515	0.8101	40.624
0.4513	20.785	0.7967	38.813
0.5016	22.217	0.7505	34.193
0.5516	23.745	0.7024	30.741
0.6007	25.57	0.6462	27.511
0.6504	27.934	0.5993	25.563
0.6999	30.323	0.55	23.658
0.7488	33.498	0.495	21.88
0.7973	37.25	0.448	20.536
0.8437	42.667	0.3988	19.283
0.8531	44.08	0.3469	18.011
0.8897	51.33	0.2976	16.818
0.9003	54.082	0.2696	16.094
0.9286	66.141	0.2559	15.692
0.94	73.759	0.2283	15.117
0.9504	84.07	0.2009	14.345
0.9574	95.256	0.1737	13.54
0.9619	104.57	0.1467	12.873
0.9679	120.29	0.1203	12.126
0.9711	132.93	0.0956	11.421
0.9745	155.27
0.9772	175.97
0.9794	194.79
0.9805	212.8
0.9812	230.32
0.9828	261.42
0.9835	290.89
0.9842	319.79
0.9848	348.18
0.9855	376.21
0.9862	416.64
0.9867	457.25
0.9872	495.37
0.9884	534.48
0.9896	600.9
0.9905	665.71

## Sheet: Fig. 3f (inset)
Pore width, w (nm)	Pore volume (cm^3 g^-1)
162.71	0.9271
105.64	0.6338
59.476	0.1779
35.594	0.1147
18.387	0.0491
12.704	0.03325
9.9659	0.02666
8.1286	0.02327
6.8192	0.02017
5.8424	0.01847
5.0803	0.01636
4.4634	0.01484
3.954	0.0141
3.5222	0.01339
3.1508	0.01282
2.824	0.012
2.5291	0.01115
2.2575	0.01089
2.0001	0.0103

## Sheet: Fig. 3g
	Specific surface area (m^2 g^-1)			Silca equivalence
Au	54		Au	430.92
Ag	116		Ag	500.76
FePt	74		FePt	452.83
CdSe	226		CdSe	541.28
Fe3O4	280		Fe3O4	595.72
Au-CdSe	132		Au-CdSe	485.92

## Sheet: Fig. 3h
Nanocrystal (2 K)			Nanocrystal (300 K)			Printed Fe3O4 (2 K)			Printed Fe3O4 (300 K)
Magnetic field (T)	Moment (emu g^-1)		Magnetic field (T)	Moment (emu g^-1)		Magnetic field (T)	Moment (emu g^-1)		Magnetic field (T)	Moment (emu g^-1)
-8.689e-06	-1.7294		-4.9652e-06	0.0123		3.7239e-06	-1.8062		-2.855e-05	-0.1522
0.1	13.249		0.1	6.1672		0.1	12.7445		0.1	5.0959
0.2	22.3074		0.2	10.3286		0.2	20.2903		0.2	8.6544
0.3	25.3002		0.3	13.2058		0.3	23.0414		0.3	11.2022
0.4	26.8525		0.4	15.2576		0.4	24.5601		0.4	13.0701
0.5001	27.8392		0.5	16.7724		0.5	25.5344		0.5	14.4834
0.6	28.5637		0.6001	17.9386		0.6	26.2226		0.6	15.5903
0.7	29.1108		0.7	18.8564		0.7	26.7337		0.7	16.4812
0.8	29.5484		0.8	19.6298		0.8	27.1331		0.8	17.2218
0.9	29.907		0.9	20.259		0.9	27.4502		0.9	17.8516
1	30.2081		1	20.7949		1	27.7126		1	18.3909
1.1001	30.4626		1.1	21.2622		1.1	27.929		1.1	18.8604
1.2001	30.6848		1.2	21.6692		1.2001	28.116		1.2	19.2754
1.3	30.8773		1.3	22.0316		1.3	28.2821		1.3	19.648
1.4	31.0527		1.4001	22.3628		1.4	28.4243		1.4	19.9798
1.5	31.2048		1.5	22.662		1.5	28.5572		1.5001	20.2845
1.6	31.3476		1.6001	22.9299		1.6	28.6692		1.6	20.56
1.7	31.4768		1.7	23.1815		1.7	28.7733		1.7	20.8192
1.8	31.5912		1.8	23.4118		1.8001	28.8668		1.8001	21.0542
1.9	31.6996		1.9	23.6302		1.9	28.9578		1.9	21.275
2	31.8018		2	23.8296		2	29.0351		2.0001	21.4787
2	31.8066		2	23.8312		2	29.0373		2	21.4755
2.5	32.2161		2.5	24.676		2.5	29.3683		2.5	22.3265
3	32.552		3	25.3358		3	29.6259		3	22.9788
3.5	32.8363		3.5	25.8815		3.5	29.8366		3.5	23.4978
4.0001	33.0885		4	26.3395		4	30.0215		4.0001	23.9298
4.5	33.3164		4.5	26.7394		4.5	30.1829		4.5	24.2954
5	33.5302		5	27.0991		5	30.3278		5	24.6113
5.5001	33.7318		5.5	27.4217		5.5	30.4668		5.5	24.8906
6	33.9222		6	27.7166		6	30.5967		6.0001	25.1428
6.5	34.1114		6.5001	27.9935		6.5	30.7147		6.5	25.3672
6	33.9326		6.0001	27.7159		6	30.5968		6	25.1437
5.5	33.7464		5.5001	27.4185		5.5001	30.4704		5.5	24.8962
5	33.5581		5	27.1005		5	30.3358		5	24.6097
4.5	33.3592		4.5	26.7417		4.5	30.1916		4.5	24.2931
4	33.1404		4	26.338		4	30.035		4	23.9259
3.5001	32.908		3.5	25.8769		3.5	29.8584		3.5	23.4956
3	32.6491		3	25.3324		3	29.6558		3	22.9716
2.5001	32.3447		2.5	24.6718		2.5	29.4131		2.5	22.3217
2	31.976		2	23.8231		2.0001	29.097		2.0001	21.4719
2	31.9718		2	23.8232		2	29.0979		2	21.4705
1.9	31.8862		1.9	23.6193		1.9001	29.0195		1.9	21.2629
1.8	31.7914		1.8	23.404		1.8	28.9392		1.8	21.0435
1.7001	31.6917		1.7	23.1695		1.7001	28.8488		1.7	20.8077
1.6	31.5795		1.6	22.9182		1.6	28.751		1.6	20.552
1.5001	31.4662		1.5001	22.6469		1.5	28.643		1.5	20.2717
1.4	31.3378		1.4001	22.3481		1.4001	28.5243		1.4001	19.9696
1.3	31.1952		1.3	22.0174		1.3	28.3919		1.3	19.6324
1.2	31.0358		1.2001	21.6535		1.2	28.2395		1.2	19.2589
1.1	30.8572		1.1	21.2435		1.1	28.0685		1.1	18.8419
1	30.6489		1	20.7742		1	27.8649		1.0001	18.3734
0.9001	30.4097		0.9	20.2367		0.9	27.6307		0.9	17.8284
0.8	30.1217		0.8	19.6011		0.8	27.3445		0.8	17.203
0.7	29.7698		0.7	18.8454		0.7	26.9937		0.7	16.457
0.6	29.3265		0.6	17.9118		0.6	26.5428		0.6	15.5594
0.5	28.74		0.5	16.7424		0.5	25.9449		0.5	14.4421
0.4001	27.9032		0.4001	15.2001		0.4001	25.1028		0.4	13.0172
0.3	26.6191		0.3001	13.1106		0.3	23.8236		0.3	11.1372
0.2	24.4209		0.2	10.174		0.2	21.6743		0.2	8.5826
0.1	20.2172		0.1	5.9648		0.1	17.572		0.1	5.0259
3.3515e-05	9.8036		-1.7378e-05	-0.2344		3.3515e-05	7.4259		2.9791e-05	-0.1983
-0.1	-11.7795		-0.1	-6.263		-0.1	-12.2843		-0.1	-5.2796
-0.2	-21.6199		-0.2	-10.3611		-0.2	-20.0227		-0.2	-8.7477
-0.3	-24.8752		-0.3	-13.214		-0.3	-22.8698		-0.3	-11.2425
-0.4	-26.535		-0.4	-15.264		-0.4	-24.4322		-0.4	-13.0902
-0.5	-27.6131		-0.5	-16.7767		-0.5	-25.4412		-0.5	-14.4947
-0.6	-28.3829		-0.6	-17.9373		-0.6	-26.1481		-0.6	-15.5984
-0.7	-28.9668		-0.7	-18.8561		-0.7	-26.6757		-0.7001	-16.489
-0.8	-29.4323		-0.8	-19.6245		-0.8	-27.0867		-0.8	-17.2273
-0.9001	-29.8145		-0.9	-20.2555		-0.9	-27.413		-0.9	-17.8508
-1.0001	-30.1313		-1	-20.7936		-1	-27.6837		-1	-18.3878
-1.1	-30.4002		-1.1	-21.2575		-1.1	-27.9078		-1.1	-18.8579
-1.2	-30.6342		-1.2	-21.6668		-1.2	-28.1019		-1.2	-19.2724
-1.3	-30.8371		-1.3	-22.0312		-1.3	-28.2691		-1.3	-19.6435
-1.4	-31.0194		-1.4	-22.3609		-1.4	-28.4137		-1.4	-19.9779
-1.5	-31.1787		-1.5	-22.6571		-1.5	-28.5463		-1.5	-20.2831
-1.6	-31.3255		-1.6	-22.9294		-1.6	-28.6646		-1.6	-20.5575
-1.7	-31.46		-1.7	-23.1781		-1.7	-28.7688		-1.7	-20.8123
-1.8	-31.5756		-1.8	-23.4104		-1.8	-28.866		-1.8	-21.0515
-1.9	-31.6905		-1.9	-23.6275		-1.9	-28.9557		-1.9	-21.2708
-2	-31.7963		-2.0001	-23.8283		-2	-29.0358		-2	-21.4737
-2	-31.7983		-2	-23.8294		-2	-29.0374		-2	-21.4744
-2.5	-32.224		-2.5	-24.6764		-2.5	-29.3719		-2.5	-22.3213
-3.0001	-32.5609		-3.0001	-25.337		-3.0001	-29.6289		-3.0001	-22.9754
-3.5	-32.8453		-3.5	-25.879		-3.5001	-29.8383		-3.5	-23.4914
-4	-33.0981		-4	-26.3391		-4	-30.0211		-4	-23.9249
-4.5	-33.3258		-4.5001	-26.7425		-4.5	-30.1823		-4.5	-24.29
-5	-33.5405		-5.0001	-27.1033		-5	-30.3287		-5.0001	-24.6124
-5.5	-33.7401		-5.5	-27.4228		-5.5	-30.4692		-5.5	-24.887
-6	-33.9338		-6	-27.7208		-6	-30.5968		-6	-25.1388
-6.5	-34.1171		-6.5001	-27.9937		-6.5	-30.7186		-6.5	-25.3651
-6	-33.9389		-6.0001	-27.7201		-6	-30.6008		-6	-25.1415
-5.5	-33.7546		-5.5	-27.4226		-5.5	-30.4719		-5.5	-24.8887
-5	-33.5661		-5	-27.0991		-5.0001	-30.3345		-5	-24.6081
-4.5	-33.3637		-4.5	-26.7376		-4.5	-30.1928		-4.5	-24.2945
-4	-33.15		-4	-26.3384		-4	-30.0329		-4	-23.9263
-3.5	-32.9151		-3.5	-25.8757		-3.5	-29.8553		-3.5	-23.495
-3	-32.6579		-3	-25.3318		-3	-29.6527		-3	-22.9729
-2.5	-32.353		-2.5	-24.6715		-2.5	-29.4097		-2.5	-22.3207
-2	-31.9819		-2.0001	-23.8204		-2	-29.0957		-2	-21.4704
-2	-31.9768		-2	-23.8225		-2	-29.0969		-2	-21.4692
-1.9	-31.8929		-1.9	-23.6202		-1.9	-29.0178		-1.9	-21.2644
-1.8	-31.7993		-1.8	-23.4027		-1.8	-28.9368		-1.8	-21.0436
-1.7	-31.699		-1.7001	-23.1722		-1.7001	-28.8469		-1.7	-20.8077
-1.6	-31.5899		-1.6	-22.9234		-1.6	-28.748		-1.6	-20.5518
-1.5001	-31.4727		-1.5	-22.6465		-1.5	-28.6413		-1.5	-20.2734
-1.4	-31.3435		-1.4	-22.3458		-1.4	-28.5205		-1.4	-19.968
-1.3	-31.1994		-1.3	-22.0183		-1.3	-28.3884		-1.3	-19.6319
-1.2	-31.0386		-1.2001	-21.6504		-1.2001	-28.2362		-1.2001	-19.2604
-1.1	-30.8564		-1.1	-21.2393		-1.1	-28.0632		-1.1	-18.8425
-1	-30.6501		-1	-20.7754		-1	-27.8608		-1	-18.371
-0.9	-30.4092		-0.9001	-20.2359		-0.9	-27.6245		-0.9001	-17.8307
-0.8001	-30.119		-0.8	-19.6019		-0.8	-27.3358		-0.8001	-17.2018
-0.7	-29.7675		-0.7	-18.8416		-0.7	-26.9831		-0.7	-16.4577
-0.6	-29.3201		-0.6	-17.9137		-0.6001	-26.5307		-0.6	-15.5594
-0.5	-28.7277		-0.5	-16.7413		-0.5	-25.9279		-0.5	-14.4444
-0.4	-27.8918		-0.4001	-15.1997		-0.4	-25.0837		-0.4	-13.0178
-0.3	-26.6003		-0.3001	-13.1081		-0.3001	-23.7959		-0.3001	-11.1375
-0.2	-24.3966		-0.2	-10.1735		-0.2	-21.6414		-0.2	-8.5836
-0.1	-20.1883		-0.1	-5.9645		-0.1	-17.5367		-0.1001	-5.027
-2.2343e-05	-9.9563		-1.9861e-05	0.2351		-2.9791e-05	-7.6208		-2.7308e-05	0.2015
0.1	11.6741		0.1	6.2655		0.1	12.3295		0.1	5.2825
0.2	21.6997		0.2	10.3626		0.2	20.0724		0.2	8.7516
0.3	24.9637		0.3	13.2182		0.3	22.9228		0.3	11.2445
0.4	26.6241		0.4	15.2642		0.4	24.4807		0.4	13.0926
0.5	27.693		0.5	16.7785		0.5	25.479		0.5	14.4974
0.6	28.458		0.6	17.9365		0.6	26.1811		0.6	15.6009
0.7	29.0395		0.7	18.8513		0.7	26.7045		0.7	16.4912
0.8	29.4996		0.8	19.6258		0.8	27.1062		0.8	17.2275
0.9	29.8787		0.9	20.2529		0.9	27.4328		0.9	17.8521
1	30.1879		1	20.791		1	27.6972		1	18.3885
1.1	30.4543		1.1	21.2543		1.1	27.924		1.1	18.8589
1.2	30.6818		1.2	21.6658		1.2	28.1145		1.2	19.2716
1.3	30.884		1.3	22.0296		1.3	28.2799		1.3	19.6441
1.4	31.0572		1.4	22.3581		1.4	28.425		1.4	19.978
1.5	31.2175		1.5	22.6553		1.5	28.5541		1.5	20.2825
1.6	31.3583		1.6	22.9275		1.6	28.6698		1.6	20.5595
1.7	31.491		1.7	23.178		1.7	28.7751		1.7	20.8154
1.8	31.6091		1.8	23.4097		1.8	28.87		1.8	21.0521
1.9	31.719		1.9	23.6272		1.9	28.9604		1.9	21.268
2.0001	31.8199		2.0001	23.8262		2	29.0396		2	21.4741
2	31.8287		2	23.8273		2	29.0429		2	21.4721
2.5	32.2455		2.5	24.674		2.5	29.3745		2.5	22.3215
3	32.5596		3.0001	25.3322		3.0001	29.6283		3	22.9742
3.5	32.8566		3.5	25.8735		3.5	29.8409		3.5	23.4934
4	33.1076		4	26.3339		4.0001	30.0198		4.0001	23.9253
4.5	33.3368		4.5	26.7387		4.5	30.1791		4.5	24.2906
5	33.5445		5	27.0953		5	30.325		5	24.6106
5.5	33.7396		5.5	27.4226		5.5	30.4639		5.5	24.8899
6	33.9312		6	27.7193		6.0001	30.5925		6	25.1368
6.5	34.1165		6.5	27.9913		6.5001	30.7129		6.5001	25.3586
	--						--

## Sheet: Fig. 3i
Nanocrystal					Photooxidized wet state CdSe					Photooxidized dried state CdSe
Wavelength (nm)	Normalized absorbance (arb. units)	Wavelength (nm)	Normalized Intensity (arb. units)		Wavelength (nm)	Normalized absorbance (arb. units)	Wavelength (nm)	Normalized Intensity (arb. units)		Wavelength (nm)	Normalized absorbance (arb. units)	Wavelength (nm)	Normalized Intensity (arb. units)
350	1	400	0.000129017		350	1	400	0.01225		350	1	400	0.09031
350.5	0.99506	400.46	0.000420713		350.5	0.99412	400.46	0.01203		350.5	0.9939	400.46	0.0889
351	0.99011	401.07	0.000130701		351	0.98824	401.07	0.01182		351	0.98679	401.07	0.08752
351.5	0.98393	401.53	0.000189774		351.5	0.98236	401.53	0.01161		351.5	0.98069	401.53	0.08616
352	0.97899	402	0.000185521		352	0.97648	402	0.0114		352	0.97358	402	0.08483
352.5	0.97281	402.46	0.000221918		352.5	0.9706	402.46	0.01119		352.5	0.96646	402.46	0.08352
353	0.96663	403.07	0.000299638		353	0.96472	403.07	0.01099		353	0.96037	403.07	0.08223
353.5	0.96168	403.53	0.000386956		353.5	0.95884	403.53	0.01078		353.5	0.95325	403.53	0.08096
354	0.9555	404	0.000288768		354	0.95338	404	0.01059		354	0.94715	404	0.07972
354.5	0.95056	404.46	0.000363769		354.5	0.94792	404.46	0.01039		354.5	0.94106	404.46	0.07851
355	0.94438	405.07	0.000342515		355	0.94246	405.07	0.0102		355	0.93496	405.07	0.07731
355.5	0.93943	405.53	0.000380229		355.5	0.937	405.53	0.01001		355.5	0.92886	405.53	0.07614
356	0.93325	406	0.000430633		356	0.93112	406	0.00982		356	0.92276	406	0.07499
356.5	0.92831	406.46	0.000291202		356.5	0.92608	406.46	0.00963		356.5	0.91667	406.46	0.07387
357	0.92213	407.07	0.000269355		357	0.92062	407.07	0.00945		357	0.91057	407.07	0.07276
357.5	0.91718	407.53	0.000206823		357.5	0.91516	407.53	0.00927		357.5	0.90447	407.53	0.07169
358	0.911	408	0.000455195		358	0.9097	408	0.00909		358	0.89837	408	0.07063
358.5	0.90606	408.46	8.71437e-05		358.5	0.90508	408.46	0.00892		358.5	0.89329	408.46	0.0696
359	0.90111	409.07	0.000347332		359	0.90004	409.07	0.00875		359	0.8872	409.07	0.06859
359.5	0.89617	409.53	0.000153757		359.5	0.89458	409.53	0.00858		359.5	0.88211	409.53	0.06761
360	0.88999	410	0.000510721		360	0.88954	410	0.00841		360	0.87602	410	0.06665
360.5	0.88504	410.45	0.000181671		360.5	0.8845	410.45	0.00825		360.5	0.86992	410.45	0.06571
361	0.88133	411.06	0.00032887		361	0.87988	411.06	0.00808		361	0.86484	411.06	0.06479
361.5	0.87639	411.51	4.84361e-05		361.5	0.87442	411.51	0.00792		361.5	0.85976	411.51	0.0639
362	0.87145	411.96	0.000312546		362	0.8698	411.96	0.00777		362	0.85366	411.96	0.06304
362.5	0.8665	412.57	0.000245184		362.5	0.86476	412.57	0.00761		362.5	0.84858	412.57	0.06219
363	0.86279	413.03	0.00020742		363	0.85972	413.03	0.00744		363	0.84248	413.03	0.06107
363.5	0.85785	413.48	0.000278716		363.5	0.8551	413.48	0.00708		363.5	0.8374	413.48	0.06069
364	0.8529	413.93	0.00026646		364	0.85048	413.93	0.00695		364	0.83232	413.93	0.05978
364.5	0.8492	414.54	0.000151047		364.5	0.84544	414.54	0.00674		364.5	0.82724	414.54	0.05926
365	0.84549	415	0.000243591		365	0.8404	415	0.00641		365	0.82114	415	0.05874
365.5	0.84054	415.45	0.000184552		365.5	0.83536	415.45	0.00632		365.5	0.81606	415.45	0.05879
366	0.83684	416.06	0		366	0.83074	416.06	0.00622		366	0.81098	416.06	0.05849
366.5	0.83313	416.51	0.000188266		366.5	0.82612	416.51	0.00605		366.5	0.80589	416.51	0.05716
367	0.82942	416.96	0.000223283		367	0.82108	416.96	0.00595		367	0.80081	416.96	0.0567
367.5	0.82571	417.57	7.89109e-05		367.5	0.81646	417.57	0.00599		367.5	0.79573	417.57	0.05542
368	0.822	418.03	0.00047519		368	0.81142	418.03	0.00599		368	0.78963	418.03	0.05477
368.5	0.81829	418.48	0.000161059		368.5	0.80722	418.48	0.00589		368.5	0.78455	418.48	0.0537
369	0.81459	418.93	0.000399944		369	0.80218	418.93	0.00574		369	0.77947	418.93	0.05243
369.5	0.81088	419.54	0.000399654		369.5	0.79756	419.54	0.00568		369.5	0.77439	419.54	0.05122
370	0.80717	420	0.000470174		370	0.79294	420	0.00568		370	0.76931	420	0.05068
370.5	0.80346	420.45	0.000435524		370.5	0.78832	420.45	0.00571		370.5	0.76423	420.45	0.05015
371	0.79975	421.06	0.00040715		371	0.7837	421.06	0.00577		371	0.75915	421.06	0.04942
371.5	0.79728	421.51	0.000312612		371.5	0.77908	421.51	0.00564		371.5	0.75407	421.51	0.04841
372	0.79357	421.96	6.90016e-05		372	0.77446	421.96	0.00557		372	0.74898	421.96	0.04744
372.5	0.78863	422.57	0.00021078		372.5	0.76942	422.57	0.00564		372.5	0.7439	422.57	0.04662
373	0.78492	423.03	0.000351107		373	0.76438	423.03	0.00584		373	0.73882	423.03	0.04589
373.5	0.78245	423.48	0.000210803		373.5	0.76018	423.48	0.00552		373.5	0.73374	423.48	0.04508
374	0.77874	423.93	0.00020203		374	0.75598	423.93	0.00556		374	0.72866	423.93	0.04389
374.5	0.77627	424.54	0.000380976		374.5	0.75136	424.54	0.00552		374.5	0.72358	424.54	0.04321
375	0.77379	425	0.000259416		375	0.74675	425	0.00523		375	0.7185	425	0.04313
375.5	0.77009	425.45	0.000122255		375.5	0.74213	425.45	0.00526		375.5	0.71443	425.45	0.04325
376	0.76761	426.06	0.000376538		376	0.73751	426.06	0.00534		376	0.70935	426.06	0.04324
376.5	0.76514	426.51	0.000424174		376.5	0.73289	426.51	0.00528		376.5	0.70427	426.51	0.04288
377	0.76267	426.96	0.00046384		377	0.72869	426.96	0.00545		377	0.69919	426.96	0.04308
377.5	0.75896	427.57	0.000199589		377.5	0.72407	427.57	0.00549		377.5	0.69411	427.57	0.04219
378	0.75649	428.03	0.000539435		378	0.71945	428.03	0.00548		378	0.69004	428.03	0.04253
378.5	0.75402	428.48	0.000230897		378.5	0.71525	428.48	0.00547		378.5	0.68496	428.48	0.04166
379	0.75155	428.93	0.000504287		379	0.71063	428.93	0.00564		379	0.67988	428.93	0.04198
379.5	0.74907	429.54	0.000476651		379.5	0.70643	429.54	0.00559		379.5	0.6748	429.54	0.04161
380	0.7466	430	0.000630759		380	0.70223	430	0.00568		380	0.67073	430	0.04131
380.5	0.74413	430.46	0.000652864		380.5	0.69803	430.46	0.00561		380.5	0.66565	430.46	0.04163
381	0.74166	431.07	0.000690703		381	0.69425	431.07	0.0056		381	0.66057	431.07	0.04158
381.5	0.73918	431.53	0.000639986		381.5	0.69005	431.53	0.0055		381.5	0.6565	431.53	0.04211
382	0.73795	432	0.000596705		382	0.68585	432	0.00555		382	0.65244	432	0.04221
382.5	0.73548	432.46	0.00077693		382.5	0.68165	432.46	0.00563		382.5	0.64736	432.46	0.04229
383	0.733	433.07	0.000849185		383	0.67745	433.07	0.00571		383	0.64329	433.07	0.04199
383.5	0.73053	433.53	0.000810693		383.5	0.67367	433.53	0.0057		383.5	0.63821	433.53	0.04186
384	0.7293	434	0.000710459		384	0.66947	434	0.00567		384	0.63415	434	0.0422
384.5	0.72682	434.46	0.000956387		384.5	0.66527	434.46	0.00568		384.5	0.62907	434.46	0.04248
385	0.72435	435.07	0.000769766		385	0.66107	435.07	0.00578		385	0.625	435.07	0.04188
385.5	0.72311	435.53	0.000998666		385.5	0.65687	435.53	0.00605		385.5	0.61992	435.53	0.04132
386	0.72064	436	0.000728284		386	0.65309	436	0.00614		386	0.61585	436	0.0414
386.5	0.71941	436.46	0.00103		386.5	0.64931	436.46	0.00606		386.5	0.61179	436.46	0.04163
387	0.71693	437.07	0.000790531		387	0.64511	437.07	0.00592		387	0.60671	437.07	0.04187
387.5	0.7157	437.53	0.00105		387.5	0.64133	437.53	0.00594		387.5	0.60264	437.53	0.04206
388	0.71446	438	0.0014		388	0.63755	438	0.00595		388	0.59858	438	0.0434
388.5	0.71199	438.46	0.00117		388.5	0.63419	438.46	0.00584		388.5	0.59451	438.46	0.04426
389	0.71075	439.07	0.000995307		389	0.63041	439.07	0.00581		389	0.59045	439.07	0.04489
389.5	0.70952	439.53	0.00113		389.5	0.62663	439.53	0.00579		389.5	0.58638	439.53	0.04546
390	0.70828	440	0.00133		390	0.62285	440	0.0059		390	0.58232	440	0.0463
390.5	0.70705	440.45	0.00148		390.5	0.61907	440.45	0.00616		390.5	0.57825	440.45	0.04743
391	0.70581	441.06	0.00141		391	0.61529	441.06	0.00635		391	0.57419	441.06	0.04807
391.5	0.70457	441.51	0.00133		391.5	0.61151	441.51	0.00645		391.5	0.57012	441.51	0.04871
392	0.70334	441.96	0.00158		392	0.60773	441.96	0.00661		392	0.56606	441.96	0.04951
392.5	0.70334	442.57	0.00184		392.5	0.60395	442.57	0.00662		392.5	0.56199	442.57	0.04945
393	0.7021	443.03	0.00168		393	0.60059	443.03	0.00657		393	0.55793	443.03	0.05029
393.5	0.7021	443.48	0.00187		393.5	0.59681	443.48	0.00653		393.5	0.55386	443.48	0.05024
394	0.70087	443.93	0.00182		394	0.59345	443.93	0.00657		394	0.55081	443.93	0.05078
394.5	0.70087	444.54	0.00198		394.5	0.59009	444.54	0.00676		394.5	0.54675	444.54	0.05166
395	0.69963	445	0.00202		395	0.58673	445	0.00694		395	0.54268	445	0.05204
395.5	0.69963	445.45	0.00201		395.5	0.58337	445.45	0.00708		395.5	0.53963	445.45	0.05211
396	0.69963	446.06	0.00217		396	0.58001	446.06	0.00718		396	0.53557	446.06	0.05233
396.5	0.69839	446.51	0.00238		396.5	0.57665	446.51	0.0074		396.5	0.5315	446.51	0.05294
397	0.69839	446.96	0.0023		397	0.57329	446.96	0.00758		397	0.52846	446.96	0.05328
397.5	0.69839	447.57	0.0024		397.5	0.56993	447.57	0.00781		397.5	0.52439	447.57	0.05382
398	0.69839	448.03	0.00264		398	0.56657	448.03	0.00797		398	0.52134	448.03	0.05436
398.5	0.69839	448.48	0.00271		398.5	0.56321	448.48	0.00821		398.5	0.51728	448.48	0.0551
399	0.69839	448.93	0.00278		399	0.55985	448.93	0.00881		399	0.51423	448.93	0.0565
399.5	0.69839	449.54	0.00272		399.5	0.55649	449.54	0.00894		399.5	0.51016	449.54	0.05813
400	0.69963	450	0.003		400	0.55313	450	0.009		400	0.50711	450	0.05936
400.5	0.69963	450.45	0.00329		400.5	0.55019	450.45	0.00948		400.5	0.50305	450.45	0.06059
401	0.69963	451.06	0.00309		401	0.54683	451.06	0.0097		401	0.5	451.06	0.06132
401.5	0.69963	451.51	0.00311		401.5	0.54389	451.51	0.01004		401.5	0.49695	451.51	0.06221
402	0.69963	451.96	0.00324		402	0.54095	451.96	0.0102		402	0.4939	451.96	0.06304
402.5	0.69963	452.57	0.00322		402.5	0.53801	452.57	0.01032		402.5	0.48984	452.57	0.06431
403	0.69963	453.03	0.00356		403	0.53465	453.03	0.01046		403	0.48679	453.03	0.06642
403.5	0.69963	453.48	0.00359		403.5	0.53171	453.48	0.01081		403.5	0.48374	453.48	0.06746
404	0.69963	453.93	0.00357		404	0.52877	453.93	0.01104		404	0.48069	453.93	0.06879
404.5	0.69963	454.54	0.0037		404.5	0.52583	454.54	0.01117		404.5	0.47764	454.54	0.0695
405	0.69963	455	0.0036		405	0.52289	455	0.01164		405	0.47459	455	0.07103
405.5	0.69839	455.45	0.00377		405.5	0.51995	455.45	0.01196		405.5	0.47154	455.45	0.0724
406	0.69839	456.06	0.00403		406	0.51701	456.06	0.01248		406	0.4685	456.06	0.0739
406.5	0.69839	456.51	0.00375		406.5	0.51449	456.51	0.01273		406.5	0.46545	456.51	0.07526
407	0.69839	456.96	0.00416		407	0.51155	456.96	0.01312		407	0.4624	456.96	0.07611
407.5	0.69839	457.57	0.00413		407.5	0.50861	457.57	0.01374		407.5	0.45935	457.57	0.07603
408	0.69716	458.03	0.00424		408	0.50609	458.03	0.01418		408	0.4563	458.03	0.07685
408.5	0.69716	458.48	0.00425		408.5	0.50315	458.48	0.01446		408.5	0.45325	458.48	0.07792
409	0.69716	458.93	0.00436		409	0.50063	458.93	0.01481		409	0.4502	458.93	0.07924
409.5	0.69716	459.54	0.00451		409.5	0.49811	459.54	0.01512		409.5	0.44817	459.54	0.08057
410	0.69716	460	0.00459		410	0.49517	460	0.0156		410	0.44512	460	0.08204
410.5	0.69592	460.44	0.00427		410.5	0.49265	460.44	0.01589		410.5	0.44207	460.44	0.08321
411	0.69592	461.04	0.00457		411	0.49013	461.04	0.01613		411	0.43902	461.04	0.08479
411.5	0.69592	461.49	0.0047		411.5	0.48761	461.49	0.0167		411.5	0.43699	461.49	0.08655
412	0.69592	461.94	0.00472		412	0.48509	461.94	0.01706		412	0.43394	461.94	0.08787
412.5	0.69468	462.53	0.00448		412.5	0.48215	462.53	0.01749		412.5	0.43089	462.53	0.0898
413	0.69468	462.98	0.00472		413	0.47963	462.98	0.01778		413	0.42785	462.98	0.09162
413.5	0.69468	463.43	0.00475		413.5	0.47711	463.43	0.01817		413.5	0.42581	463.43	0.09338
414	0.69345	464.02	0.0048		414	0.47459	464.02	0.01855		414	0.42276	464.02	0.09457
414.5	0.69221	464.47	0.00466		414.5	0.47165	464.47	0.01902		414.5	0.41972	464.47	0.09565
415	0.69221	465.07	0.00515		415	0.46913	465.07	0.01943		415	0.41768	465.07	0.09808
415.5	0.69098	465.52	0.00491		415.5	0.46661	465.52	0.01983		415.5	0.41463	465.52	0.10009
416	0.68974	465.97	0.0048		416	0.46451	465.97	0.02023		416	0.4126	465.97	0.10195
416.5	0.6885	466.56	0.00484		416.5	0.46199	466.56	0.02063		416.5	0.40955	466.56	0.10381
417	0.68727	467.01	0.00501		417	0.45947	467.01	0.02121		417	0.40752	467.01	0.10567
417.5	0.6848	467.46	0.00512		417.5	0.45695	467.46	0.02166		417.5	0.40447	467.46	0.1074
418	0.68356	468.05	0.00561		418	0.45443	468.05	0.02224		418	0.40142	468.05	0.11002
418.5	0.68109	468.5	0.00511		418.5	0.45191	468.5	0.02268		418.5	0.39939	468.5	0.11235
419	0.67862	468.95	0.0053		419	0.44939	468.95	0.02329		419	0.39634	468.95	0.11482
419.5	0.67738	469.55	0.00541		419.5	0.44687	469.55	0.02402		419.5	0.39431	469.55	0.11693
420	0.67491	470	0.00521		420	0.44435	470	0.02468		420	0.39126	470	0.11939
420.5	0.6712	470.45	0.00521		420.5	0.44183	470.45	0.02531		420.5	0.38923	470.45	0.12158
421	0.66873	471.06	0.00523		421	0.43931	471.06	0.02621		421	0.38618	471.06	0.12467
421.5	0.66502	471.51	0.00533		421.5	0.43679	471.51	0.02715		421.5	0.38313	471.51	0.12685
422	0.66255	471.96	0.00538		422	0.43469	471.96	0.02801		422	0.3811	471.96	0.12976
422.5	0.65884	472.57	0.00576		422.5	0.43217	472.57	0.02878		422.5	0.37907	472.57	0.13302
423	0.65513	473.03	0.00572		423	0.43007	473.03	0.02956		423	0.37602	473.03	0.13526
423.5	0.65142	473.48	0.00566		423.5	0.42755	473.48	0.03054		423.5	0.37398	473.48	0.13926
424	0.64771	473.93	0.00589		424	0.42503	473.93	0.03111		424	0.37093	473.93	0.14182
424.5	0.644	474.54	0.00597		424.5	0.42293	474.54	0.03164		424.5	0.3689	474.54	0.14458
425	0.6403	475	0.00593		425	0.42041	475	0.03226		425	0.36687	475	0.1474
425.5	0.63535	475.45	0.00598		425.5	0.41789	475.45	0.03321		425.5	0.36382	475.45	0.15015
426	0.63164	476.06	0.00598		426	0.41537	476.06	0.03366		426	0.36179	476.06	0.15268
426.5	0.6267	476.51	0.00623		426.5	0.41327	476.51	0.03444		426.5	0.35976	476.51	0.15533
427	0.62176	476.96	0.00634		427	0.41075	476.96	0.03517		427	0.35671	476.96	0.15848
427.5	0.61805	477.57	0.00649		427.5	0.40823	477.57	0.03608		427.5	0.35467	477.57	0.16114
428	0.6131	478.03	0.00673		428	0.40613	478.03	0.03688		428	0.35163	478.03	0.1642
428.5	0.60816	478.48	0.007		428.5	0.40361	478.48	0.03784		428.5	0.34959	478.48	0.16611
429	0.60321	478.93	0.00701		429	0.40151	478.93	0.03871		429	0.34756	478.93	0.16855
429.5	0.59827	479.54	0.00699		429.5	0.39899	479.54	0.03984		429.5	0.34451	479.54	0.17058
430	0.59333	480	0.00737		430	0.39689	480	0.04092		430	0.34248	480	0.17313
430.5	0.58838	480.45	0.00783		430.5	0.39437	480.45	0.04202		430.5	0.34045	480.45	0.17559
431	0.58344	481.06	0.00766		431	0.39227	481.06	0.04301		431	0.33841	481.06	0.17792
431.5	0.57726	481.51	0.00817		431.5	0.38975	481.51	0.04403		431.5	0.33537	481.51	0.18024
432	0.57231	481.96	0.0081		432	0.38765	481.96	0.0452		432	0.33333	481.96	0.18249
432.5	0.56737	482.57	0.00852		432.5	0.38513	482.57	0.04642		432.5	0.3313	482.57	0.18485
433	0.56242	483.03	0.00895		433	0.38303	483.03	0.04751		433	0.32927	483.03	0.18813
433.5	0.55624	483.48	0.00888		433.5	0.38093	483.48	0.04867		433.5	0.32622	483.48	0.19076
434	0.5513	483.93	0.00957		434	0.37841	483.93	0.04977		434	0.32419	483.93	0.19324
434.5	0.54512	484.54	0.00975		434.5	0.37631	484.54	0.05108		434.5	0.32215	484.54	0.19603
435	0.54017	485	0.0099		435	0.37421	485	0.05253		435	0.32012	485	0.19911
435.5	0.53399	485.45	0.0103		435.5	0.37211	485.45	0.0537		435.5	0.31809	485.45	0.20167
436	0.52905	486.06	0.01038		436	0.36959	486.06	0.05511		436	0.31504	486.06	0.20414
436.5	0.52287	486.51	0.01084		436.5	0.36749	486.51	0.05645		436.5	0.31301	486.51	0.20719
437	0.51792	486.96	0.01138		437	0.36539	486.96	0.05755		437	0.31098	486.96	0.20977
437.5	0.51174	487.57	0.01177		437.5	0.36329	487.57	0.05903		437.5	0.30894	487.57	0.21291
438	0.5068	488.03	0.01236		438	0.36077	488.03	0.06038		438	0.30691	488.03	0.21653
438.5	0.50062	488.48	0.01277		438.5	0.35867	488.48	0.06171		438.5	0.30488	488.48	0.21977
439	0.49567	488.93	0.01323		439	0.35657	488.93	0.06312		439	0.30285	488.93	0.22292
439.5	0.48949	489.54	0.01456		439.5	0.35447	489.54	0.06476		439.5	0.30081	489.54	0.22702
440	0.48455	490	0.0143		440	0.35237	490	0.06641		440	0.29776	490	0.23086
440.5	0.4796	490.44	0.01496		440.5	0.35027	490.44	0.06799		440.5	0.29573	490.44	0.23352
441	0.47466	491.04	0.01539		441	0.34817	491.04	0.06967		441	0.2937	491.04	0.23719
441.5	0.46972	491.49	0.01643		441.5	0.34607	491.49	0.07128		441.5	0.29167	491.49	0.24064
442	0.46354	491.94	0.01677		442	0.34397	491.94	0.07285		442	0.28963	491.94	0.24431
442.5	0.45859	492.53	0.01769		442.5	0.34187	492.53	0.07438		442.5	0.2876	492.53	0.24821
443	0.45365	492.98	0.01852		443	0.34019	492.98	0.07621		443	0.28557	492.98	0.25205
443.5	0.44994	493.43	0.01934		443.5	0.33809	493.43	0.07811		443.5	0.28354	493.43	0.25561
444	0.44499	494.02	0.02039		444	0.33599	494.02	0.08004		444	0.28252	494.02	0.25902
444.5	0.44005	494.47	0.02144		444.5	0.33347	494.47	0.08204		444.5	0.27947	494.47	0.26313
445	0.43511	495.07	0.02266		445	0.33137	495.07	0.08399		445	0.27744	495.07	0.26674
445.5	0.43016	495.52	0.02391		445.5	0.32927	495.52	0.08611		445.5	0.27541	495.52	0.2707
446	0.42645	495.97	0.02418		446	0.32717	495.97	0.08844		446	0.27337	495.97	0.27382
446.5	0.42151	496.56	0.02624		446.5	0.32507	496.56	0.09059		446.5	0.27134	496.56	0.27657
447	0.4178	497.01	0.02683		447	0.32339	497.01	0.09238		447	0.27033	497.01	0.28131
447.5	0.41409	497.46	0.02843		447.5	0.32129	497.46	0.09433		447.5	0.26829	497.46	0.28479
448	0.41038	498.05	0.03023		448	0.31919	498.05	0.09644		448	0.26626	498.05	0.28817
448.5	0.40667	498.5	0.03136		448.5	0.31751	498.5	0.09858		448.5	0.26423	498.5	0.29258
449	0.40297	498.95	0.03339		449	0.31541	498.95	0.10084		449	0.2622	498.95	0.29575
449.5	0.39926	499.55	0.03533		449.5	0.31373	499.55	0.10326		449.5	0.26016	499.55	0.29967
450	0.39555	500	0.03659		450	0.31163	500	0.10566		450	0.25813	500	0.30309
450.5	0.39308	500.44	0.03789		450.5	0.30995	500.44	0.10835		450.5	0.25711	500.44	0.3063
451	0.38937	501.04	0.04025		451	0.30827	501.04	0.11081		451	0.25508	501.04	0.30996
451.5	0.3869	501.49	0.04278		451.5	0.30617	501.49	0.11361		451.5	0.25305	501.49	0.31294
452	0.38443	501.94	0.04372		452	0.30449	501.94	0.11645		452	0.25203	501.94	0.3154
452.5	0.38195	502.53	0.04737		452.5	0.30281	502.53	0.11904		452.5	0.25	502.53	0.31802
453	0.37824	502.98	0.04864		453	0.30113	502.98	0.12163		453	0.24797	502.98	0.32155
453.5	0.37701	503.43	0.05206		453.5	0.29945	503.43	0.12448		453.5	0.24695	503.43	0.32446
454	0.37454	504.02	0.05381		454	0.29777	504.02	0.12759		454	0.24492	504.02	0.32747
454.5	0.37206	504.47	0.05672		454.5	0.29609	504.47	0.13093		454.5	0.2439	504.47	0.32925
455	0.36959	505.07	0.06089		455	0.29441	505.07	0.13394		455	0.24187	505.07	0.33226
455.5	0.36836	505.52	0.06118		455.5	0.29273	505.52	0.137		455.5	0.23984	505.52	0.33553
456	0.36588	505.97	0.0658		456	0.29105	505.97	0.14027		456	0.23882	505.97	0.33757
456.5	0.36341	506.56	0.06765		456.5	0.28937	506.56	0.14406		456.5	0.23679	506.56	0.34108
457	0.36218	507.01	0.07084		457	0.28769	507.01	0.14754		457	0.23577	507.01	0.34364
457.5	0.36094	507.46	0.07349		457.5	0.28601	507.46	0.15122		457.5	0.23374	507.46	0.34608
458	0.35847	508.05	0.07704		458	0.28433	508.05	0.15476		458	0.23272	508.05	0.34861
458.5	0.35723	508.5	0.08162		458.5	0.28307	508.5	0.15804		458.5	0.23069	508.5	0.35088
459	0.356	508.95	0.08366		459	0.28139	508.95	0.16184		459	0.22967	508.95	0.3534
459.5	0.35476	509.55	0.08895		459.5	0.27971	509.55	0.16569		459.5	0.22764	509.55	0.35611
460	0.35229	510	0.09148		460	0.27803	510	0.1699		460	0.22663	510	0.35833
460.5	0.35105	510.45	0.09517		460.5	0.27677	510.45	0.17372		460.5	0.22561	510.45	0.35962
461	0.34981	511.06	0.10051		461	0.27509	511.06	0.1782		461	0.22358	511.06	0.36175
461.5	0.34858	511.51	0.10328		461.5	0.27341	511.51	0.18219		461.5	0.22256	511.51	0.36373
462	0.34734	511.96	0.10684		462	0.27215	511.96	0.18657		462	0.22053	511.96	0.36619
462.5	0.34611	512.57	0.1113		462.5	0.27047	512.57	0.19081		462.5	0.21951	512.57	0.36865
463	0.34487	513.03	0.11641		463	0.26879	513.03	0.19536		463	0.2185	513.03	0.37059
463.5	0.34363	513.48	0.1209		463.5	0.26753	513.48	0.19968		463.5	0.21646	513.48	0.37094
464	0.3424	513.93	0.12561		464	0.26585	513.93	0.20454		464	0.21545	513.93	0.37225
464.5	0.34116	514.54	0.13201		464.5	0.26459	514.54	0.20906		464.5	0.21341	514.54	0.37328
465	0.33993	515	0.13497		465	0.26333	515	0.21351		465	0.2124	515	0.37432
465.5	0.33869	515.45	0.14018		465.5	0.26165	515.45	0.21805		465.5	0.21138	515.45	0.37577
466	0.33622	516.06	0.14694		466	0.26039	516.06	0.22264		466	0.20935	516.06	0.37777
466.5	0.33498	516.51	0.15128		466.5	0.25871	516.51	0.22722		466.5	0.20833	516.51	0.37856
467	0.33375	516.96	0.15681		467	0.25745	516.96	0.23201		467	0.20732	516.96	0.37949
467.5	0.33251	517.57	0.16202		467.5	0.25619	517.57	0.23682		467.5	0.2063	517.57	0.38064
468	0.33127	518.03	0.16901		468	0.25451	518.03	0.24185		468	0.20427	518.03	0.38008
468.5	0.3288	518.48	0.17409		468.5	0.25325	518.48	0.24698		468.5	0.20325	518.48	0.38032
469	0.32756	518.93	0.17974		469	0.25199	518.93	0.25188		469	0.20224	518.93	0.37903
469.5	0.32633	519.54	0.18547		469.5	0.25031	519.54	0.25708		469.5	0.2002	519.54	0.37934
470	0.32509	520	0.19157		470	0.24906	520	0.26211		470	0.19919	520	0.37821
470.5	0.32262	520.44	0.19548		470.5	0.2478	520.44	0.26751		470.5	0.19817	520.44	0.37798
471	0.32138	521.04	0.20179		471	0.24654	521.04	0.27234		471	0.19715	521.04	0.37653
471.5	0.31891	521.49	0.20845		471.5	0.24486	521.49	0.27726		471.5	0.19512	521.49	0.37604
472	0.31768	521.94	0.21426		472	0.2436	521.94	0.28197		472	0.19411	521.94	0.37587
472.5	0.3152	522.53	0.22026		472.5	0.24234	522.53	0.28709		472.5	0.19309	522.53	0.37441
473	0.31273	522.98	0.22607		473	0.24108	522.98	0.29203		473	0.19106	522.98	0.37365
473.5	0.3115	523.43	0.23042		473.5	0.23982	523.43	0.29709		473.5	0.19004	523.43	0.37266
474	0.30902	524.02	0.23976		474	0.23856	524.02	0.30195		474	0.18902	524.02	0.37121
474.5	0.30655	524.47	0.24238		474.5	0.2373	524.47	0.30695		474.5	0.18801	524.47	0.36935
475	0.30532	525.07	0.25186		475	0.23604	525.07	0.31178		475	0.18699	525.07	0.36696
475.5	0.30284	525.52	0.25549		475.5	0.23436	525.52	0.31647		475.5	0.18496	525.52	0.36473
476	0.30037	525.97	0.25993		476	0.2331	525.97	0.32103		476	0.18394	525.97	0.362
476.5	0.2979	526.56	0.26787		476.5	0.23184	526.56	0.32539		476.5	0.18293	526.56	0.35943
477	0.29666	527.01	0.27207		477	0.23058	527.01	0.33019		477	0.18191	527.01	0.35644
477.5	0.29419	527.46	0.27972		477.5	0.22932	527.46	0.33426		477.5	0.17988	527.46	0.35379
478	0.29172	528.05	0.28555		478	0.22806	528.05	0.33822		478	0.17886	528.05	0.35064
478.5	0.28925	528.5	0.29058		478.5	0.22722	528.5	0.34272		478.5	0.17785	528.5	0.34667
479	0.28677	528.95	0.29406		479	0.22596	528.95	0.3468		479	0.17683	528.95	0.34345
479.5	0.28554	529.55	0.301		479.5	0.2247	529.55	0.35101		479.5	0.17581	529.55	0.33999
480	0.28307	530	0.30777		480	0.22344	530	0.35459		480	0.17378	530	0.33634
480.5	0.28059	530.44	0.31123		480.5	0.22218	530.44	0.35833		480.5	0.17276	530.44	0.3331
481	0.27812	531.02	0.31815		481	0.22092	531.02	0.36236		481	0.17175	531.02	0.3288
481.5	0.27689	531.47	0.32486		481.5	0.21966	531.47	0.3655		481.5	0.17073	531.47	0.32555
482	0.27441	532.05	0.33009		482	0.2184	532.05	0.36821		482	0.1687	532.05	0.32133
482.5	0.27194	532.5	0.33577		482.5	0.21714	532.5	0.37115		482.5	0.16768	532.5	0.31684
483	0.2707	532.94	0.33845		483	0.2163	532.94	0.37378		483	0.16667	532.94	0.3119
483.5	0.26823	533.52	0.34476		483.5	0.21504	533.52	0.37637		483.5	0.16565	533.52	0.30754
484	0.267	533.97	0.34831		484	0.21378	533.97	0.3789		484	0.16463	533.97	0.30371
484.5	0.26576	534.55	0.35503		484.5	0.21252	534.55	0.38067		484.5	0.1626	534.55	0.30017
485	0.26329	535	0.35953		485	0.21126	535	0.38292		485	0.16159	535	0.29564
485.5	0.26205	535.44	0.36188		485.5	0.21042	535.44	0.38416		485.5	0.16057	535.44	0.29108
486	0.26082	536.02	0.3669		486	0.20916	536.02	0.38586		486	0.15955	536.02	0.28767
486.5	0.25958	536.47	0.37028		486.5	0.2079	536.47	0.38696		486.5	0.15752	536.47	0.28302
487	0.25834	537.05	0.37646		487	0.20706	537.05	0.38814		487	0.1565	537.05	0.27934
487.5	0.25711	537.5	0.38002		487.5	0.2058	537.5	0.38875		487.5	0.15549	537.5	0.27408
488	0.25587	537.94	0.38292		488	0.20454	537.94	0.38921		488	0.15447	537.94	0.26878
488.5	0.25587	538.52	0.38751		488.5	0.2037	538.52	0.38945		488.5	0.15244	538.52	0.26407
489	0.25464	538.97	0.38619		489	0.20244	538.97	0.3892		489	0.15142	538.97	0.26013
489.5	0.25464	539.55	0.39047		489.5	0.20118	539.55	0.38835		489.5	0.15041	539.55	0.25565
490	0.25464	540	0.39183		490	0.19992	540	0.38783		490	0.14939	540	0.25109
490.5	0.2534	540.44	0.39621		490.5	0.19908	540.44	0.38702		490.5	0.14736	540.44	0.2459
491	0.25464	541.04	0.39827		491	0.19782	541.04	0.38575		491	0.14634	541.04	0.24055
491.5	0.25464	541.49	0.4		491.5	0.19656	541.49	0.38441		491.5	0.14533	541.49	0.23504
492	0.25464	541.94	0.39968		492	0.1953	541.94	0.38268		492	0.14329	541.94	0.22891
492.5	0.25587	542.53	0.39947		492.5	0.19446	542.53	0.38077		492.5	0.14228	542.53	0.22278
493	0.25711	542.98	0.39965		493	0.1932	542.98	0.37844		493	0.14126	542.98	0.21623
493.5	0.25711	543.43	0.39946		493.5	0.19236	543.43	0.37598		493.5	0.14024	543.43	0.21115
494	0.25958	544.02	0.39951		494	0.1911	544.02	0.37277		494	0.13821	544.02	0.20573
494.5	0.26082	544.47	0.39665		494.5	0.18984	544.47	0.36971		494.5	0.1372	544.47	0.20098
495	0.26205	545.07	0.39481		495	0.189	545.07	0.36637		495	0.13618	545.07	0.19525
495.5	0.26452	545.52	0.39242		495.5	0.18774	545.52	0.36242		495.5	0.13415	545.52	0.18984
496	0.267	545.97	0.39051		496	0.18648	545.97	0.35799		496	0.13313	545.97	0.18451
496.5	0.26947	546.56	0.38679		496.5	0.18564	546.56	0.35384		496.5	0.13211	546.56	0.1787
497	0.27194	547.01	0.38346		497	0.18438	547.01	0.34948		497	0.13008	547.01	0.17411
497.5	0.27441	547.46	0.37974		497.5	0.18354	547.46	0.34494		497.5	0.12907	547.46	0.16942
498	0.27689	548.05	0.37438		498	0.18228	548.05	0.34009		498	0.12805	548.05	0.1648
498.5	0.28059	548.5	0.37057		498.5	0.18102	548.5	0.33497		498.5	0.12602	548.5	0.15913
499	0.28307	548.95	0.3642		499	0.18018	548.95	0.32973		499	0.125	548.95	0.15325
499.5	0.28677	549.55	0.35906		499.5	0.17892	549.55	0.32448		499.5	0.12398	549.55	0.14796
500	0.29048	550	0.35095		500	0.17808	550	0.31854		500	0.12297	550	0.14268
500.5	0.29419	550.44	0.34378		500.5	0.17682	550.44	0.31281		500.5	0.12093	550.44	0.13789
501	0.2979	551.04	0.33607		501	0.17598	551.04	0.30707		501	0.11992	551.04	0.13339
501.5	0.30161	551.49	0.32722		501.5	0.17472	551.49	0.30095		501.5	0.1189	551.49	0.12931
502	0.30655	551.94	0.32266		502	0.17346	551.94	0.2952		502	0.11687	551.94	0.12407
502.5	0.31026	552.53	0.31069		502.5	0.17262	552.53	0.28857		502.5	0.11585	552.53	0.11959
503	0.3152	552.98	0.30489		503	0.17136	552.98	0.28203		503	0.11484	552.98	0.11586
503.5	0.32015	553.43	0.29764		503.5	0.1701	553.43	0.27605		503.5	0.1128	553.43	0.11207
504	0.32509	554.02	0.28543		504	0.16884	554.02	0.26938		504	0.11179	554.02	0.10864
504.5	0.33004	554.47	0.27932		504.5	0.168	554.47	0.26285		504.5	0.11077	554.47	0.10397
505	0.33498	555.07	0.26688		505	0.16674	555.07	0.25599		505	0.10874	555.07	0.10033
505.5	0.33993	555.52	0.26193		505.5	0.16548	555.52	0.24935		505.5	0.10772	555.52	0.09778
506	0.34611	555.97	0.25229		506	0.16422	555.97	0.24258		506	0.10671	555.97	0.09411
506.5	0.35105	556.56	0.24162		506.5	0.16338	556.56	0.23545		506.5	0.10467	556.56	0.09094
507	0.356	557.01	0.2344		507	0.16212	557.01	0.2288		507	0.10366	557.01	0.08782
507.5	0.36094	557.46	0.22631		507.5	0.16086	557.46	0.22232		507.5	0.10264	557.46	0.08453
508	0.36712	558.05	0.21777		508	0.1596	558.05	0.21564		508	0.10061	558.05	0.08255
508.5	0.37206	558.5	0.21015		508.5	0.15834	558.5	0.20882		508.5	0.09959	558.5	0.08052
509	0.37701	558.95	0.20374		509	0.1575	558.95	0.20214		509	0.09858	558.95	0.07856
509.5	0.38072	559.55	0.19469		509.5	0.15624	559.55	0.19546		509.5	0.09654	559.55	0.07672
510	0.38566	560	0.18799		510	0.15498	560	0.18931		510	0.09553	560	0.07424
510.5	0.39061	560.44	0.18251		510.5	0.15372	560.44	0.18283		510.5	0.09451	560.44	0.0727
511	0.39431	561.02	0.16973		511	0.15246	561.02	0.17693		511	0.0935	561.02	0.07114
511.5	0.39926	561.47	0.16705		511.5	0.1512	561.47	0.17077		511.5	0.09146	561.47	0.06879
512	0.40297	562.05	0.15751		512	0.14994	562.05	0.16452		512	0.09045	562.05	0.0669
512.5	0.40667	562.5	0.15272		512.5	0.14868	562.5	0.15859		512.5	0.08943	562.5	0.06454
513	0.41038	562.94	0.14691		513	0.14742	562.94	0.15267		513	0.0874	562.94	0.06304
513.5	0.41409	563.52	0.13945		513.5	0.14616	563.52	0.14712		513.5	0.08638	563.52	0.06165
514	0.41656	563.97	0.13582		514	0.1449	563.97	0.14119		514	0.08537	563.97	0.0603
514.5	0.41904	564.55	0.12731		514.5	0.14364	564.55	0.13575		514.5	0.08333	564.55	0.05865
515	0.42151	565	0.12394		515	0.14238	565	0.1305		515	0.08232	565	0.05721
515.5	0.42274	565.44	0.11789		515.5	0.14112	565.44	0.12496		515.5	0.0813	565.44	0.05541
516	0.42398	566.02	0.11292		516	0.13986	566.02	0.11966		516	0.08028	566.02	0.0539
516.5	0.42522	566.47	0.10816		516.5	0.1386	566.47	0.1146		516.5	0.07825	566.47	0.05241
517	0.42522	567.05	0.10273		517	0.13692	567.05	0.10988		517	0.07724	567.05	0.05096
517.5	0.42645	567.5	0.09927		517.5	0.13566	567.5	0.1051		517.5	0.07622	567.5	0.05006
518	0.42522	567.94	0.09538		518	0.1344	567.94	0.10029		518	0.0752	567.94	0.04933
518.5	0.42522	568.52	0.09124		518.5	0.13314	568.52	0.09616		518.5	0.07419	568.52	0.04814
519	0.42398	568.97	0.08749		519	0.13146	568.97	0.09182		519	0.07215	568.97	0.04679
519.5	0.42274	569.55	0.08321		519.5	0.1302	569.55	0.0877		519.5	0.07114	569.55	0.04555
520	0.42151	570	0.07946		520	0.12894	570	0.08371		520	0.07012	570	0.04535
520.5	0.41904	570.44	0.07685		520.5	0.12768	570.44	0.07954		520.5	0.06911	570.44	0.04471
521	0.41656	571.02	0.07297		521	0.126	571.02	0.07608		521	0.06809	571.02	0.0443
521.5	0.41286	571.47	0.06976		521.5	0.12474	571.47	0.07252		521.5	0.06606	571.47	0.04366
522	0.41038	572.05	0.0676		522	0.12348	572.05	0.06928		522	0.06504	572.05	0.04358
522.5	0.40667	572.5	0.06435		522.5	0.1218	572.5	0.0658		522.5	0.06402	572.5	0.0424
523	0.40297	572.94	0.06262		523	0.12054	572.94	0.06255		523	0.06301	572.94	0.04093
523.5	0.39802	573.52	0.06036		523.5	0.11928	573.52	0.05945		523.5	0.06199	573.52	0.04009
524	0.39308	573.97	0.05792		524	0.11802	573.97	0.05661		524	0.06098	573.97	0.03988
524.5	0.38813	574.55	0.05556		524.5	0.11634	574.55	0.05395		524.5	0.05996	574.55	0.03968
525	0.38319	575	0.05322		525	0.11508	575	0.05123		525	0.05894	575	0.03949
525.5	0.37701	575.44	0.05173		525.5	0.1134	575.44	0.04902		525.5	0.05793	575.44	0.03891
526	0.37206	576.02	0.04936		526	0.11214	576.02	0.04665		526	0.05691	576.02	0.03849
526.5	0.36588	576.47	0.04818		526.5	0.11088	576.47	0.04446		526.5	0.05589	576.47	0.0377
527	0.35847	577.05	0.04564		527	0.1092	577.05	0.0425		527	0.05488	577.05	0.03727
527.5	0.35229	577.5	0.04416		527.5	0.10794	577.5	0.04024		527.5	0.05386	577.5	0.03672
528	0.34611	577.94	0.04386		528	0.10668	577.94	0.03839		528	0.05285	577.94	0.0363
528.5	0.33993	578.52	0.04142		528.5	0.10542	578.52	0.0369		528.5	0.05183	578.52	0.03593
529	0.33251	578.97	0.04027		529	0.10374	578.97	0.0352		529	0.05081	578.97	0.0355
529.5	0.32509	579.55	0.03799		529.5	0.10248	579.55	0.03353		529.5	0.05081	579.55	0.03491
530	0.31891	580	0.03752		530	0.10122	580	0.03218		530	0.0498	580	0.03493
530.5	0.3115	580.44	0.03629		530.5	0.09954	580.44	0.03087		530.5	0.04878	580.44	0.03459
531	0.30408	581.02	0.03474		531	0.09828	581.02	0.02969		531	0.04776	581.02	0.03362
531.5	0.2979	581.47	0.03465		531.5	0.09702	581.47	0.02853		531.5	0.04675	581.47	0.03284
532	0.29048	582.05	0.03279		532	0.09576	582.05	0.02745		532	0.04675	582.05	0.03298
532.5	0.28307	582.5	0.03209		532.5	0.0945	582.5	0.02645		532.5	0.04573	582.5	0.0326
533	0.27565	582.94	0.0312		533	0.09282	582.94	0.02546		533	0.04472	582.94	0.03253
533.5	0.26823	583.52	0.02967		533.5	0.09156	583.52	0.0245		533.5	0.0437	583.52	0.03198
534	0.26082	583.97	0.02962		534	0.0903	583.97	0.02359		534	0.0437	583.97	0.03174
534.5	0.2534	584.55	0.02899		534.5	0.08904	584.55	0.02269		534.5	0.04268	584.55	0.03178
535	0.24598	585	0.02805		535	0.08778	585	0.02203		535	0.04167	585	0.03141
535.5	0.23857	585.44	0.02705		535.5	0.08652	585.44	0.02119		535.5	0.04065	585.44	0.03102
536	0.23115	586.02	0.02652		536	0.08526	586.02	0.02056		536	0.04065	586.02	0.03018
536.5	0.22373	586.47	0.02585		536.5	0.084	586.47	0.01985		536.5	0.03963	586.47	0.02957
537	0.21632	587.05	0.02516		537	0.08274	587.05	0.01918		537	0.03862	587.05	0.02953
537.5	0.2089	587.5	0.02476		537.5	0.08148	587.5	0.01875		537.5	0.03862	587.5	0.02896
538	0.20148	587.94	0.02498		538	0.08022	587.94	0.01802		538	0.0376	587.94	0.02933
538.5	0.19407	588.52	0.02406		538.5	0.07938	588.52	0.01749		538.5	0.0376	588.52	0.02908
539	0.18789	588.97	0.02335		539	0.07812	588.97	0.01673		539	0.03659	588.97	0.02951
539.5	0.18047	589.55	0.02265		539.5	0.07686	589.55	0.01623		539.5	0.03659	589.55	0.02876
540	0.17305	590	0.02234		540	0.0756	590	0.01565		540	0.03557	590	0.02899
540.5	0.16687	590.44	0.02149		540.5	0.07434	590.44	0.01523		540.5	0.03455	590.44	0.02827
541	0.15946	591.02	0.0215		541	0.0735	591.02	0.01491		541	0.03455	591.02	0.02769
541.5	0.15328	591.47	0.02111		541.5	0.07224	591.47	0.01476		541.5	0.03455	591.47	0.02751
542	0.1471	592.05	0.02079		542	0.0714	592.05	0.01454		542	0.03354	592.05	0.02714
542.5	0.14091	592.5	0.02037		542.5	0.07014	592.5	0.01398		542.5	0.03354	592.5	0.02738
543	0.13473	592.94	0.02028		543	0.0693	592.94	0.01383		543	0.03252	592.94	0.02761
543.5	0.12855	593.52	0.0198		543.5	0.06846	593.52	0.01355		543.5	0.03252	593.52	0.02748
544	0.12361	593.97	0.01938		544	0.06762	593.97	0.01323		544	0.0315	593.97	0.02718
544.5	0.11743	594.55	0.01931		544.5	0.06636	594.55	0.01275		544.5	0.0315	594.55	0.02767
545	0.11248	595	0.01879		545	0.06552	595	0.0125		545	0.03049	595	0.02788
545.5	0.10754	595.44	0.01862		545.5	0.06468	595.44	0.01207		545.5	0.03049	595.44	0.02796
546	0.10136	596.02	0.01829		546	0.06384	596.02	0.01191		546	0.03049	596.02	0.0277
546.5	0.09642	596.47	0.01808		546.5	0.063	596.47	0.01147		546.5	0.02947	596.47	0.02768
547	0.09147	597.05	0.01777		547	0.06216	597.05	0.01117		547	0.02947	597.05	0.02692
547.5	0.08776	597.5	0.01712		547.5	0.06132	597.5	0.01072		547.5	0.02947	597.5	0.02678
548	0.08282	597.94	0.01742		548	0.06048	597.94	0.01045		548	0.02846	597.94	0.02729
548.5	0.07787	598.52	0.01701		548.5	0.05964	598.52	0.01027		548.5	0.02846	598.52	0.02761
549	0.07417	598.97	0.01724		549	0.0588	598.97	0.01017		549	0.02846	598.97	0.02727
549.5	0.07046	599.55	0.01689		549.5	0.05838	599.55	0.01015		549.5	0.02744	599.55	0.02691
550	0.06675	600	0.01651		550	0.05754	600	0.00984		550	0.02744	600	0.02715
550.5	0.0618	600.43	0.01642		550.5	0.0567	600.43	0.00983		550.5	0.02744	600.43	0.02682
551	0.05933	601.01	0.01582		551	0.05586	601.01	0.00975		551	0.02642	601.01	0.02665
551.5	0.05562	601.44	0.01607		551.5	0.05544	601.44	0.00969		551.5	0.02642	601.44	0.02674
552	0.05192	602.02	0.01582		552	0.0546	602.02	0.00954		552	0.02642	602.02	0.02664
552.5	0.04944	602.46	0.01613		552.5	0.05376	602.46	0.00943		552.5	0.02642	602.46	0.0263
553	0.04574	603.04	0.01515		553	0.05334	603.04	0.00929		553	0.02541	603.04	0.02708
553.5	0.04326	603.47	0.01537		553.5	0.0525	603.47	0.00926		553.5	0.02541	603.47	0.02684
554	0.04079	604.05	0.01494		554	0.05208	604.05	0.00921		554	0.02541	604.05	0.02633
554.5	0.03832	604.49	0.01472		554.5	0.05166	604.49	0.00915		554.5	0.02541	604.49	0.02651
555	0.03585	605.07	0.01451		555	0.05082	605.07	0.00933		555	0.02439	605.07	0.02644
555.5	0.03337	605.5	0.01512		555.5	0.0504	605.5	0.00947		555.5	0.02439	605.5	0.02601
556	0.0309	605.94	0.01474		556	0.04956	605.94	0.0094		556	0.02439	605.94	0.02567
556.5	0.02967	606.52	0.01442		556.5	0.04914	606.52	0.00941		556.5	0.02439	606.52	0.02526
557	0.02719	606.95	0.01426		557	0.04872	606.95	0.00942		557	0.02337	606.95	0.02588
557.5	0.02596	607.53	0.01431		557.5	0.0483	607.53	0.00946		557.5	0.02337	607.53	0.02533
558	0.02349	607.97	0.0143		558	0.04788	607.97	0.00955		558	0.02337	607.97	0.02542
558.5	0.02225	608.55	0.01403		558.5	0.04704	608.55	0.0094		558.5	0.02337	608.55	0.02514
559	0.02101	608.98	0.01392		559	0.04662	608.98	0.00926		559	0.02236	608.98	0.02513
559.5	0.01978	609.56	0.01381		559.5	0.0462	609.56	0.0094		559.5	0.02236	609.56	0.02497
560	0.01854	610	0.01369		560	0.04578	610	0.00938		560	0.02236	610	0.02446
560.5	0.01731	610.44	0.01382		560.5	0.04536	610.44	0.00931		560.5	0.02236	610.44	0.02438
561	0.01607	611.02	0.01358		561	0.04494	611.02	0.00939		561	0.02236	611.02	0.0244
561.5	0.01483	611.47	0.01362		561.5	0.04452	611.47	0.00929		561.5	0.02134	611.47	0.02457
562	0.0136	612.05	0.01361		562	0.0441	612.05	0.00937		562	0.02134	612.05	0.02439
562.5	0.01236	612.5	0.01332		562.5	0.04368	612.5	0.00928		562.5	0.02134	612.5	0.024
563	0.01112	612.94	0.01308		563	0.04326	612.94	0.00915		563	0.02134	612.94	0.02432
563.5	0.01112	613.52	0.01316		563.5	0.04284	613.52	0.00917		563.5	0.02134	613.52	0.02327
564	0.00989	613.97	0.01288		564	0.04242	613.97	0.00903		564	0.02033	613.97	0.02302
564.5	0.00865	614.55	0.0132		564.5	0.042	614.55	0.00915		564.5	0.02033	614.55	0.02256
565	0.00865	615	0.01275		565	0.04158	615	0.00917		565	0.02033	615	0.02247
565.5	0.00742	615.44	0.01298		565.5	0.04116	615.44	0.00921		565.5	0.02033	615.44	0.0216
566	0.00742	616.02	0.01252		566	0.04116	616.02	0.00934		566	0.02033	616.02	0.02131
566.5	0.00742	616.47	0.01265		566.5	0.04074	616.47	0.00943		566.5	0.02033	616.47	0.02128
567	0.00618	617.05	0.0126		567	0.04032	617.05	0.00933		567	0.01931	617.05	0.02174
567.5	0.00618	617.5	0.01246		567.5	0.0399	617.5	0.00933		567.5	0.01931	617.5	0.02248
568	0.00494	617.94	0.01268		568	0.03948	617.94	0.00938		568	0.01931	617.94	0.0225
568.5	0.00494	618.52	0.01258		568.5	0.03948	618.52	0.00919		568.5	0.01931	618.52	0.02183
569	0.00494	618.97	0.01265		569	0.03906	618.97	0.00911		569	0.01931	618.97	0.02162
569.5	0.00371	619.55	0.01232		569.5	0.03864	619.55	0.00915		569.5	0.01931	619.55	0.02204
570	0.00371	620	0.0126		570	0.03822	620	0.00912		570	0.01931	620	0.02202
570.5	0.00371	620.43	0.01243		570.5	0.03822	620.43	0.00898		570.5	0.01829	620.43	0.02217
571	0.00371	621.01	0.0124		571	0.0378	621.01	0.00896		571	0.01829	621.01	0.02154
571.5	0.00371	621.44	0.01224		571.5	0.03738	621.44	0.00877		571.5	0.01829	621.44	0.02186
572	0.00247	622.02	0.01208		572	0.03738	622.02	0.00875		572	0.01829	622.02	0.02163
572.5	0.00247	622.46	0.01187		572.5	0.03696	622.46	0.00896		572.5	0.01829	622.46	0.02157
573	0.00247	623.04	0.01204		573	0.03654	623.04	0.00889		573	0.01829	623.04	0.02171
573.5	0.00247	623.47	0.01186		573.5	0.03654	623.47	0.00891		573.5	0.01728	623.47	0.02132
574	0.00247	624.05	0.01175		574	0.03612	624.05	0.00876		574	0.01728	624.05	0.02068
574.5	0.00247	624.49	0.01173		574.5	0.0357	624.49	0.00861		574.5	0.01728	624.49	0.02052
575	0.00124	625.07	0.01176		575	0.0357	625.07	0.00862		575	0.01728	625.07	0.02054
575.5	0.00124	625.5	0.01219		575.5	0.03528	625.5	0.0087		575.5	0.01728	625.5	0.01957
576	0.00124	625.94	0.01184		576	0.03528	625.94	0.00875		576	0.01728	625.94	0.01962
576.5	0.00124	626.52	0.01171		576.5	0.03486	626.52	0.00867		576.5	0.01728	626.52	0.01991
577	0.00124	626.95	0.0116		577	0.03444	626.95	0.00869		577	0.01626	626.95	0.02006
577.5	0.00124	627.53	0.01133		577.5	0.03444	627.53	0.00873		577.5	0.01626	627.53	0.0203
578	0.00124	627.97	0.01147		578	0.03402	627.97	0.00875		578	0.01626	627.97	0.02072
578.5	0.00124	628.55	0.01185		578.5	0.03402	628.55	0.00873		578.5	0.01626	628.55	0.02013
579	0.00124	628.98	0.01141		579	0.0336	628.98	0.00863		579	0.01626	628.98	0.02031
579.5	0.00124	629.56	0.0114		579.5	0.0336	629.56	0.00849		579.5	0.01626	629.56	0.0208
580	0.00124	630	0.01145		580	0.03318	630	0.00855		580	0.01626	630	0.01989
580.5	0	630.43	0.01111		580.5	0.03318	630.43	0.00859		580.5	0.01626	630.43	0.01935
581	0	631.01	0.011		581	0.03276	631.01	0.00841		581	0.01524	631.01	0.01947
581.5	0	631.44	0.01127		581.5	0.03234	631.44	0.00837		581.5	0.01524	631.44	0.01917
582	0	632.02	0.01111		582	0.03234	632.02	0.00834		582	0.01524	632.02	0.0196
582.5	0	632.46	0.01147		582.5	0.03192	632.46	0.00829		582.5	0.01524	632.46	0.01935
583	0	633.04	0.01143		583	0.03192	633.04	0.00826		583	0.01524	633.04	0.01896
583.5	0	633.47	0.01142		583.5	0.0315	633.47	0.00821		583.5	0.01524	633.47	0.01915
584	0	634.05	0.01125		584	0.0315	634.05	0.00826		584	0.01524	634.05	0.01952
584.5	0	634.49	0.01089		584.5	0.03108	634.49	0.00825		584.5	0.01524	634.49	0.01943
585	0	635.07	0.01088		585	0.03108	635.07	0.00818		585	0.01423	635.07	0.01965
585.5	0	635.5	0.01121		585.5	0.03066	635.5	0.00803		585.5	0.01423	635.5	0.0206
586	0	635.94	0.01134		586	0.03066	635.94	0.00792		586	0.01423	635.94	0.02052
586.5	0	636.52	0.0109		586.5	0.03024	636.52	0.00786		586.5	0.01423	636.52	0.02055
587	0	636.95	0.01077		587	0.03024	636.95	0.00773		587	0.01423	636.95	0.02037
587.5	0	637.53	0.011		587.5	0.03024	637.53	0.00748		587.5	0.01423	637.53	0.02085
588	0	637.97	0.01067		588	0.02982	637.97	0.00741		588	0.01423	637.97	0.02096
588.5	0	638.55	0.0107		588.5	0.02982	638.55	0.00734		588.5	0.01423	638.55	0.02109
589	0	638.98	0.01085		589	0.0294	638.98	0.00727		589	0.01321	638.98	0.02123
589.5	0	639.56	0.01035		589.5	0.0294	639.56	0.0072		589.5	0.01321	639.56	0.02138
590	0	640	0.01073		590	0.02898	640	0.00714		590	0.01321	640	0.02155
590.5	0	640.43	0.01055		590.5	0.02898	640.43	0.00707		590.5	0.01321	640.43	0.02173
591	0	641.01	0.01058		591	0.02856	641.01	0.00701		591	0.01321	641.01	0.02192
591.5	0	641.44	0.01016		591.5	0.02856	641.44	0.00695		591.5	0.01321	641.44	0.02212
592	0	642.02	0.01072		592	0.02814	642.02	0.00689		592	0.01321	642.02	0.02234
592.5	0	642.46	0.01055		592.5	0.02814	642.46	0.00684		592.5	0.01321	642.46	0.02258
593	0	643.04	0.01024		593	0.02772	643.04	0.00678		593	0.01321	643.04	0.02282
593.5	0	643.47	0.01053		593.5	0.02772	643.47	0.00673		593.5	0.0122	643.47	0.02308
594	0	644.05	0.01058		594	0.02772	644.05	0.00667		594	0.0122	644.05	0.02336
594.5	0	644.49	0.01014		594.5	0.0273	644.49	0.00662		594.5	0.0122	644.49	0.02364
595	0	645.07	0.01031		595	0.0273	645.07	0.00658		595	0.0122	645.07	0.02394
595.5	0	645.5	0.01073		595.5	0.02688	645.5	0.00653		595.5	0.0122	645.5	0.02426
596	0	645.94	0.01042		596	0.02688	645.94	0.00648		596	0.0122	645.94	0.02459
596.5	0	646.52	0.00999		596.5	0.02646	646.52	0.00644		596.5	0.0122	646.52	0.02493
597	0	646.95	0.01047		597	0.02646	646.95	0.0064		597	0.0122	646.95	0.02528
597.5	0	647.53	0.00996		597.5	0.02646	647.53	0.00636		597.5	0.0122	647.53	0.02565
598	0	647.97	0.01005		598	0.02604	647.97	0.00632		598	0.01118	647.97	0.02603
598.5	0	648.55	0.00989		598.5	0.02604	648.55	0.00628		598.5	0.01118	648.55	0.02642
599	0	648.98	0.01007		599	0.02562	648.98	0.00625		599	0.01118	648.98	0.02683
599.5	0	649.56	0.01033		599.5	0.02562	649.56	0.00621		599.5	0.01118	649.56	0.02725
600	0	650	0.01002		600	0.0252	650	0.00618		600	0.01118	650	0.02769
600.5	0		--		600.5	0.0252	--	--		600.5	0.01118	--	--
601	0	CdSe_MoS4_Fe_aerogel_POT	--		601	0.0252	--	--		601	0.01118	--	--
601.5	0	Collection Time: 2022-10-11 오후 3:32:19	--		601.5	0.02478	--	--		601.5	0.01118	--	--
602	0	Operator Name :	--		602	0.02478	--	--		602	0.01118	--	--
602.5	0	Scan Software Version: 1.1(132)	--		602.5	0.02436	--	--		602.5	0.01118	--	--
603	0	Parameter List :	--		603	0.02436	--	--		603	0.01016	--	--
603.5	0	Instrument Cary Eclipse	--		603.5	0.02394	--	--		603.5	0.01016	--	--
604	0	Instrument Serial Number FL0903M014	--		604	0.02394	--	--		604	0.01016	--	--
604.5	0	Data mode Fluorescence	--		604.5	0.02394	--	--		604.5	0.01016	--	--
605	0	Scan mode Emission	--		605	0.02352	--	--		605	0.01016	--	--
605.5	0	X Mode Wavelength (nm)	--		605.5	0.02352	--	--		605.5	0.01016	--	--
606	0	Start (nm) 400.00	--		606	0.0231	--	--		606	0.01016	--	--
606.5	0	Stop (nm) 650.00	--		606.5	0.0231	--	--		606.5	0.01016	--	--
607	0	Ex. Wavelength (nm) 350.00	--		607	0.0231	--	--		607	0.01016	--	--
607.5	0	Ex. Slit (nm) 5	--		607.5	0.02268	--	--		607.5	0.01016	--	--
608	0	Em. Slit (nm) 5	--		608	0.02268	--	--		608	0.01016	--	--
608.5	0	Scan rate (nm/min) 30.00	--		608.5	0.02226	--	--		608.5	0.00915	--	--
609	0	Data interval (nm) 0.5000	--		609	0.02226	--	--		609	0.00915	--	--
609.5	0	Averaging Time (s) 1.0000	--		609.5	0.02226	--	--		609.5	0.00915	--	--
610	0	Excitation filter Auto	--		610	0.02184	--	--		610	0.00915	--	--
610.5	0	Emission filter Open	--		610.5	0.02184	--	--		610.5	0.00915	--	--
611	0	PMT voltage (V) Medium	--		611	0.02142	--	--		611	0.00915	--	--
611.5	0	Corrected spectra OFF	--		611.5	0.02142	--	--		611.5	0.00915	--	--
612	0	Method Log :	--		612	0.02142	--	--		612	0.00915	--	--
612.5	0	Method Name : C:\Documents and Settings\Administrator\DATA\SJS\MJS\221011\CdSe_MoS4_Fe_wetgel_POT.FBSW	--		612.5	0.021	--	--		612.5	0.00915	--	--
613	0	Date/Time stamp: 2022-10-11 오후 3:30:04	--		613	0.021	--	--		613	0.00915	--	--
613.5	0	Method Modifications:	--		613.5	0.02058	--	--		613.5	0.00915	--	--
614	0	Zero Mode Changed: 2022-10-11 오후 3:06:57	--		614	0.02058	--	--		614	0.00915	--	--
614.5	0	Zero Mode Changed: 2022-10-11 오후 3:06:57	--		614.5	0.02058	--	--		614.5	0.00813	--	--
615	0	Stop Wavelength Changed: 2022-10-11 오후 3:07:06	--		615	0.02016	--	--		615	0.00813	--	--
615.5	0	Zero Mode Changed: 2022-10-11 오후 3:07:10	--		615.5	0.02016	--	--		615.5	0.00813	--	--
616	0	Zero Mode Changed: 2022-10-11 오후 3:07:10	--		616	0.01974	--	--		616	0.00813	--	--
616.5	0	Scan Control Changed: 2022-10-11 오후 3:08:00	--		616.5	0.01974	--	--		616.5	0.00813	--	--
617	0	Ave. time (s): Changed: 2022-10-11 오후 3:08:00	--		617	0.01974	--	--		617	0.00813	--	--
617.5	0	Data interval: Changed: 2022-10-11 오후 3:08:00	--		617.5	0.01932	--	--		617.5	0.00813	--	--
618	0	Zero Mode Changed: 2022-10-11 오후 3:19:13	--		618	0.01932	--	--		618	0.00813	--	--
618.5	0	Zero Mode Changed: 2022-10-11 오후 3:19:14			618.5	0.01932	--	--		618.5	0.00813	--	--
619	0	Scan Control Changed: 2022-10-11 오후 3:19:16			619	0.0189	--	--		619	0.00813	--	--
619.5	0	Ave. time (s): Changed: 2022-10-11 오후 3:19:16			619.5	0.0189	--	--		619.5	0.00813	--	--
620	0	Data interval: Changed: 2022-10-11 오후 3:19:16			620	0.0189	--	--		620	0.00813	--	--
620.5	0	Scan Control Changed: 2022-10-11 오후 3:20:16			620.5	0.01848	--	--		620.5	0.00813	--	--
621	0	Ave. time (s): Changed: 2022-10-11 오후 3:20:16			621	0.01848	--	--		621	0.00711	--	--
621.5	0	Data interval: Changed: 2022-10-11 오후 3:20:16			621.5	0.01806	--	--		621.5	0.00711	--	--
622	0	Zero Mode Changed: 2022-10-11 오후 3:20:22			622	0.01806	--	--		622	0.00711	--	--
622.5	0	Zero Mode Changed: 2022-10-11 오후 3:20:23			622.5	0.01806	--	--		622.5	0.00711	--	--
623	0	Scan Control Changed: 2022-10-11 오후 3:31:18			623	0.01764	--	--		623	0.00711	--	--
623.5	0	Ave. time (s): Changed: 2022-10-11 오후 3:31:18			623.5	0.01764				623.5	0.00711	--	--
624	0	Data interval: Changed: 2022-10-11 오후 3:31:18			624	0.01764				624	0.00711	--	--
624.5	0	Zero Mode Changed: 2022-10-11 오후 3:31:19			624.5	0.01722				624.5	0.00711	--	--
625	0	Zero Mode Changed: 2022-10-11 오후 3:31:19			625	0.01722				625	0.00711	--	--
625.5	0	Scan Control Changed: 2022-10-11 오후 3:32:11			625.5	0.01722				625.5	0.00711	--	--
626	0	Ave. time (s): Changed: 2022-10-11 오후 3:32:11			626	0.0168				626	0.00711	--	--
626.5	0	Data interval: Changed: 2022-10-11 오후 3:32:11			626.5	0.0168				626.5	0.00711	--	--
627	0	Zero Mode Changed: 2022-10-11 오후 3:32:12			627	0.0168				627	0.00711	--	--
627.5	0	Zero Mode Changed: 2022-10-11 오후 3:32:13			627.5	0.01638				627.5	0.00711	--	--
628	0	End Method Modifications			628	0.01638				628	0.00711	--	--
628.5	0				628.5	0.01596				628.5	0.0061
629	0				629	0.01596				629	0.0061
629.5	0				629.5	0.01596				629.5	0.0061
630	0				630	0.01554				630	0.0061
630.5	0				630.5	0.01554				630.5	0.0061
631	0				631	0.01554				631	0.0061
631.5	0				631.5	0.01512				631.5	0.0061
632	0				632	0.01512				632	0.0061
632.5	0				632.5	0.01512				632.5	0.0061
633	0				633	0.0147				633	0.0061
633.5	0				633.5	0.0147				633.5	0.0061
634	0				634	0.0147				634	0.0061
634.5	0				634.5	0.01428				634.5	0.0061
635	0				635	0.01428				635	0.0061
635.5	0				635.5	0.01428				635.5	0.0061
636	0				636	0.01386				636	0.0061
636.5	0				636.5	0.01386				636.5	0.0061
637	0				637	0.01386				637	0.0061
637.5	0				637.5	0.01344				637.5	0.0061
638	0				638	0.01344				638	0.0061
638.5	0				638.5	0.01344				638.5	0.0061
639	0				639	0.01344				639	0.00508
639.5	0				639.5	0.01302				639.5	0.00508
640	0				640	0.01302				640	0.00508
640.5	0				640.5	0.01302				640.5	0.00508
641	0				641	0.0126				641	0.00508
641.5	0				641.5	0.0126				641.5	0.00508
642	0				642	0.0126				642	0.00508
642.5	0				642.5	0.01218				642.5	0.00508
643	0				643	0.01218				643	0.00508
643.5	0				643.5	0.01218				643.5	0.00508
644	0				644	0.01176				644	0.00508
644.5	0				644.5	0.01176				644.5	0.00508
645	0				645	0.01176				645	0.00508
645.5	0				645.5	0.01176				645.5	0.00508
646	0				646	0.01134				646	0.00508
646.5	0				646.5	0.01134				646.5	0.00508
647	0				647	0.01134				647	0.00508
647.5	0				647.5	0.01092				647.5	0.00508
648	0				648	0.01092				648	0.00407
648.5	0				648.5	0.01092				648.5	0.00407
649	0				649	0.0105				649	0.00407
649.5	0				649.5	0.0105				649.5	0.00407
650	0				650	0.0105				650	0.00407
650.5	0				650.5	0.0105				650.5	0.00407
651	0				651	0.01008				651	0.00407
651.5	0				651.5	0.01008				651.5	0.00407
652	0				652	0.01008				652	0.00407
652.5	0				652.5	0.00966				652.5	0.00407
653	0				653	0.00966				653	0.00407
653.5	0				653.5	0.00966				653.5	0.00407
654	0				654	0.00966				654	0.00407
654.5	0				654.5	0.00924				654.5	0.00407
655	0				655	0.00924				655	0.00407
655.5	0				655.5	0.00924				655.5	0.00407
656	0				656	0.00882				656	0.00407
656.5	0				656.5	0.00882				656.5	0.00407
657	0				657	0.00882				657	0.00407
657.5	0				657.5	0.00882				657.5	0.00407
658	0				658	0.0084				658	0.00305
658.5	0				658.5	0.0084				658.5	0.00305
659	0				659	0.0084				659	0.00305
659.5	0				659.5	0.00798				659.5	0.00305
660	0				660	0.00798				660	0.00305
660.5	0				660.5	0.00798				660.5	0.00305
661	0				661	0.00798				661	0.00305
661.5	0				661.5	0.00756				661.5	0.00305
662	0				662	0.00756				662	0.00305
662.5	0				662.5	0.00756				662.5	0.00305
663	0				663	0.00756				663	0.00305
663.5	0				663.5	0.00714				663.5	0.00305
664	0				664	0.00714				664	0.00305
664.5	0				664.5	0.00714				664.5	0.00305
665	0				665	0.00714				665	0.00305
665.5	0				665.5	0.00672				665.5	0.00305
666	0				666	0.00672				666	0.00305
666.5	0				666.5	0.00672				666.5	0.00305
667	0				667	0.00672				667	0.00203
667.5	0				667.5	0.0063				667.5	0.00203
668	0				668	0.0063				668	0.00203
668.5	0				668.5	0.0063				668.5	0.00203
669	0				669	0.00588				669	0.00203
669.5	0				669.5	0.00588				669.5	0.00203
670	0				670	0.00588				670	0.00203
670.5	0				670.5	0.00588				670.5	0.00203
671	0				671	0.00546				671	0.00203
671.5	0				671.5	0.00546				671.5	0.00203
672	0				672	0.00546				672	0.00203
672.5	0				672.5	0.00546				672.5	0.00203
673	0				673	0.00546				673	0.00203
673.5	0				673.5	0.00504				673.5	0.00203
674	0				674	0.00504				674	0.00203
674.5	0				674.5	0.00504				674.5	0.00203
675	0				675	0.00504				675	0.00203
675.5	0				675.5	0.00462				675.5	0.00203
676	0				676	0.00462				676	0.00203
676.5	0				676.5	0.00462				676.5	0.00203
677	0				677	0.00462				677	0.00203
677.5	0				677.5	0.0042				677.5	0.00203
678	0				678	0.0042				678	0.00102
678.5	0				678.5	0.0042				678.5	0.00102
679	0				679	0.0042				679	0.00102
679.5	0				679.5	0.00378				679.5	0.00102
680	0				680	0.00378				680	0.00102
680.5	0				680.5	0.00378				680.5	0.00102
681	0				681	0.00378				681	0.00102
681.5	0				681.5	0.00336				681.5	0.00102
682	0				682	0.00336				682	0.00102
682.5	0				682.5	0.00336				682.5	0.00102
683	0				683	0.00336				683	0.00102
683.5	0				683.5	0.00336				683.5	0.00102
684	0				684	0.00294				684	0.00102
684.5	0				684.5	0.00294				684.5	0.00102
685	0				685	0.00294				685	0.00102
685.5	0				685.5	0.00294				685.5	0.00102
686	0				686	0.00252				686	0.00102
686.5	0				686.5	0.00252				686.5	0.00102
687	0				687	0.00252				687	0.00102
687.5	0				687.5	0.00252				687.5	0.00102
688	0				688	0.0021				688	0.00102
688.5	0				688.5	0.0021				688.5	0.00102
689	0				689	0.0021				689	0.00102
689.5	0				689.5	0.0021				689.5	0.00102
690	0				690	0.00168				690	0.00102
690.5	0				690.5	0.00168				690.5	0.00102
691	0				691	0.00168				691	0.00102
691.5	0				691.5	0.00168				691.5	0.00102
692	0				692	0.00126				692	0.00102
692.5	0				692.5	0.00126				692.5	0.00102
693	0				693	0.00126				693	0.00102
693.5	0				693.5	0.00126				693.5	0.00102
694	0				694	0.00126				694	0.00102
694.5	0				694.5	0.000839983				694.5	0.00102
695	0				695	0.000839983				695	0.00102
695.5	0				695.5	0.000839983				695.5	0.00102
696	0				696	0.000839983				696	0.00102
696.5	0				696.5	0.000419992				696.5	0.00102
697	0				697	0.000419992				697	0.00102
697.5	0				697.5	0.000419992				697.5	0.00102
698	0				698	0.000419992				698	0.00102
698.5	0				698.5	0				698.5	0.00102
699	0				699	0				699	0.00102
699.5	0				699.5	0				699.5	0
700	0				700	0				700	0
700.5					700.5					700.5
701					701					701
701.5					701.5					701.5
702					702					702
702.5					702.5					702.5
703					703					703
703.5					703.5					703.5
704					704					704
704.5					704.5					704.5
705					705					705
705.5					705.5					705.5
706					706					706
706.5					706.5					706.5
707					707					707
707.5					707.5					707.5
708					708					708
708.5					708.5					708.5
709					709					709
709.5					709.5					709.5
710					710					710
710.5					710.5					710.5
711					711					711
711.5					711.5					711.5
712					712					712
712.5					712.5					712.5
713					713					713
713.5					713.5					713.5
714					714					714
714.5					714.5					714.5
715					715					715
715.5					715.5					715.5
716					716					716
716.5					716.5					716.5
717					717					717
717.5					717.5					717.5
718					718					718
718.5					718.5					718.5
719					719					719
719.5					719.5					719.5
720					720					720
720.5					720.5					720.5
721					721					721
721.5					721.5					721.5
722					722					722
722.5					722.5					722.5
723					723					723
723.5					723.5					723.5
724					724					724
724.5					724.5					724.5
725					725					725
725.5					725.5					725.5
726					726					726
726.5					726.5					726.5
727					727					727
727.5					727.5					727.5
728					728					728
728.5					728.5					728.5
729					729					729
729.5					729.5					729.5
730					730					730
730.5					730.5					730.5
731					731					731
731.5					731.5					731.5
732					732					732
732.5					732.5					732.5
733					733					733
733.5					733.5					733.5
734					734					734
734.5					734.5					734.5
735					735					735
735.5					735.5					735.5
736					736					736
736.5					736.5					736.5
737					737					737
737.5					737.5					737.5
738					738					738
738.5					738.5					738.5
739					739					739
739.5					739.5					739.5
740					740					740
740.5					740.5					740.5
741					741					741
741.5					741.5					741.5
742					742					742
742.5					742.5					742.5
743					743					743
743.5					743.5					743.5
744					744					744
744.5					744.5					744.5
745					745					745
745.5					745.5					745.5
746					746					746
746.5					746.5					746.5
747					747					747
747.5					747.5					747.5
748					748					748
748.5					748.5					748.5
749					749					749
749.5					749.5					749.5
750					750					750
750.5					750.5					750.5
751					751					751
751.5					751.5					751.5
752					752					752
752.5					752.5					752.5
753					753					753
753.5					753.5					753.5
754					754					754
754.5					754.5					754.5
755					755					755
755.5					755.5					755.5
756					756					756
756.5					756.5					756.5
757					757					757
757.5					757.5					757.5
758					758					758
758.5					758.5					758.5
759					759					759
759.5					759.5					759.5
760					760					760
760.5					760.5					760.5
761					761					761
761.5					761.5					761.5
762					762					762
762.5					762.5					762.5
763					763					763
763.5					763.5					763.5
764					764					764
764.5					764.5					764.5
765					765					765
765.5					765.5					765.5
766					766					766
766.5					766.5					766.5
767					767					767
767.5					767.5					767.5
768					768					768
768.5					768.5					768.5
769					769					769
769.5					769.5					769.5
770					770					770
770.5					770.5					770.5
771					771					771
771.5					771.5					771.5
772					772					772
772.5					772.5					772.5
773					773					773
773.5					773.5					773.5
774					774					774
774.5					774.5					774.5
775					775					775
775.5					775.5					775.5
776					776					776
776.5					776.5					776.5
777					777					777
777.5					777.5					777.5
778					778					778
778.5					778.5					778.5
779					779					779
779.5					779.5					779.5
780					780					780
780.5					780.5					780.5
781					781					781
781.5					781.5					781.5
782					782					782
782.5					782.5					782.5
783					783					783
783.5					783.5					783.5
784					784					784
784.5					784.5					784.5
785					785					785
785.5					785.5					785.5
786					786					786
786.5					786.5					786.5
787					787					787
787.5					787.5					787.5
788					788					788
788.5					788.5					788.5
789					789					789
789.5					789.5					789.5
790					790					790
790.5					790.5					790.5
791					791					791
791.5					791.5					791.5
792					792					792
792.5					792.5					792.5
793					793					793
793.5					793.5					793.5
794					794					794
794.5					794.5					794.5
795					795					795
795.5					795.5					795.5
796					796					796
796.5					796.5					796.5
797					797					797
797.5					797.5					797.5
798					798					798
798.5					798.5					798.5
799					799					799
799.5					799.5					799.5
800					800					800

## Sheet: Fig. 3j
	Electrical conductivity (S m^-1)
Aerogel	40.1208
Xerogel	19143.7
Heat treated xerogel	1.42701e+06

## Sheet: Fig. 3k
FePt nanocrystals		Pt/C		FePt/C		Treated printed FePt
E (V vs. RHE)	j (mA cm^-2)	E (V vs. RHE)	j (mA cm^-2)	E (V vs. RHE)	j (mA cm^-2)	E (V vs. RHE)	j (mA cm^-2)
0.399	-2.1805	0.4032	-6.0442	0.4022	-6.0272	0.4002	-6.0027
0.4041	-2.1637	0.4082	-6.0576	0.4073	-6.039	0.4054	-6.0077
0.409	-2.1491	0.4133	-6.0444	0.4123	-6.0237	0.4103	-6.018
0.4139	-2.121	0.4183	-6.04	0.4173	-6.0226	0.4148	-5.9992
0.4188	-2.0998	0.4234	-6.0567	0.4203	-6.0292	0.4199	-6.0069
0.4237	-2.0824	0.4284	-6.0533	0.4251	-6.0037	0.425	-6.0033
0.4287	-2.0648	0.4335	-6.0601	0.4303	-6.0134	0.4299	-5.9957
0.4337	-2.0502	0.4385	-6.0573	0.4351	-6.0093	0.4349	-5.9941
0.4387	-2.0319	0.4436	-6.0556	0.4402	-6.0072	0.4399	-5.9913
0.4436	-2.0191	0.4485	-6.0288	0.4453	-6.0014	0.4449	-5.9853
0.4484	-1.9921	0.4535	-6.0236	0.4504	-6.0116	0.45	-5.9807
0.4535	-1.9695	0.4586	-6.0454	0.4554	-6.0031	0.455	-5.9817
0.4584	-1.9522	0.4637	-6.0415	0.4605	-6.0118	0.46	-5.9804
0.4632	-1.9269	0.4686	-6.0324	0.4656	-6.0182	0.465	-5.9763
0.4682	-1.9045	0.4737	-6.0547	0.4706	-6.0153	0.47	-5.975
0.4731	-1.8905	0.4788	-6.0656	0.4755	-5.9968	0.475	-5.9702
0.4781	-1.8659	0.4838	-6.0375	0.4807	-5.9994	0.48	-5.9646
0.483	-1.8442	0.4888	-6.0277	0.4856	-5.9967	0.485	-5.9628
0.488	-1.8257	0.4938	-6.0424	0.4905	-5.9794	0.4901	-5.9651
0.4929	-1.7982	0.4989	-6.0348	0.4957	-5.9978	0.4951	-5.9676
0.4977	-1.7705	0.5037	-6.0057	0.5008	-6.0013	0.5001	-5.9627
0.5028	-1.7476	0.5088	-6.0224	0.5057	-6.0057	0.5051	-5.9642
0.5077	-1.7253	0.514	-6.0354	0.5108	-6.0019	0.5101	-5.9642
0.5126	-1.6968	0.5189	-6.0081	0.5158	-6.0027	0.5151	-5.9555
0.5175	-1.6737	0.5239	-6.0123	0.521	-6.0091	0.5201	-5.9491
0.5225	-1.6579	0.529	-6.0193	0.5259	-5.9911	0.5252	-5.9526
0.5274	-1.6315	0.534	-6.0144	0.5309	-5.9835	0.5301	-5.9546
0.5322	-1.6055	0.539	-5.982	0.536	-5.9934	0.5352	-5.9475
0.5372	-1.5783	0.544	-5.9983	0.5411	-5.9962	0.5402	-5.9471
0.5421	-1.5526	0.5491	-5.9996	0.546	-5.9786	0.545	-5.9394
0.5469	-1.518	0.554	-5.9782	0.551	-5.9749	0.5501	-5.929
0.5519	-1.4879	0.559	-5.9768	0.5561	-5.9752	0.5552	-5.9309
0.5568	-1.4594	0.5641	-5.9784	0.5612	-5.9752	0.5602	-5.9328
0.5617	-1.432	0.5691	-5.9737	0.5661	-5.9685	0.5652	-5.9337
0.5666	-1.4039	0.5741	-5.971	0.5712	-5.9708	0.5703	-5.9374
0.5715	-1.3836	0.5792	-5.9768	0.5762	-5.9679	0.5753	-5.9382
0.5764	-1.3629	0.5843	-5.9833	0.5813	-5.9793	0.5802	-5.9297
0.5813	-1.3215	0.5892	-5.961	0.5862	-5.9641	0.5852	-5.9219
0.5862	-1.2866	0.5941	-5.941	0.5913	-5.9613	0.5903	-5.9207
0.5911	-1.2598	0.5992	-5.9541	0.5963	-5.958	0.5952	-5.9242
0.596	-1.2206	0.6042	-5.9287	0.6014	-5.9557	0.6003	-5.9293
0.6009	-1.1867	0.6091	-5.9093	0.6063	-5.9408	0.6053	-5.9288
0.6058	-1.1569	0.6142	-5.9104	0.6114	-5.9487	0.6103	-5.9211
0.6106	-1.1233	0.6193	-5.9096	0.6165	-5.9515	0.6152	-5.9137
0.6155	-1.0931	0.6241	-5.8882	0.6215	-5.9456	0.6203	-5.913
0.6203	-1.0606	0.6291	-5.8762	0.6265	-5.9322	0.6252	-5.9064
0.6253	-1.0285	0.6342	-5.8851	0.6315	-5.9285	0.6302	-5.8924
0.6301	-0.9924	0.6392	-5.8754	0.6367	-5.9341	0.6352	-5.8969
0.635	-0.9621	0.6442	-5.8678	0.6416	-5.9174	0.6402	-5.9014
0.64	-0.9263	0.6492	-5.8642	0.6468	-5.9372	0.6451	-5.8852
0.6447	-0.89	0.6541	-5.8382	0.6517	-5.9144	0.6501	-5.8754
0.6496	-0.8533	0.6592	-5.8338	0.6566	-5.8993	0.6551	-5.8754
0.6545	-0.8243	0.6642	-5.8253	0.6617	-5.9085	0.66	-5.8653
0.6594	-0.7885	0.6691	-5.8	0.6667	-5.8953	0.665	-5.864
0.6643	-0.7554	0.674	-5.7769	0.6717	-5.8934	0.6701	-5.8685
0.6692	-0.7267	0.679	-5.7689	0.6768	-5.8826	0.6749	-5.8571
0.674	-0.6919	0.684	-5.7659	0.6818	-5.8824	0.6799	-5.8453
0.679	-0.6547	0.6889	-5.7385	0.6867	-5.8656	0.6848	-5.8375
0.6838	-0.6293	0.6938	-5.7098	0.692	-5.8733	0.6898	-5.8355
0.6887	-0.5859	0.6988	-5.6987	0.697	-5.873	0.6948	-5.8327
0.6935	-0.5491	0.7038	-5.68	0.7019	-5.8561	0.6998	-5.8323
0.6984	-0.5134	0.7087	-5.6634	0.707	-5.8519	0.7047	-5.8313
0.7033	-0.4828	0.7136	-5.6338	0.712	-5.8452	0.7096	-5.8193
0.7082	-0.4463	0.7186	-5.6232	0.717	-5.8383	0.7146	-5.8115
0.7131	-0.4175	0.7235	-5.59	0.7219	-5.8173	0.7195	-5.808
0.7179	-0.3879	0.7283	-5.5725	0.727	-5.8011	0.7246	-5.8057
0.7228	-0.3585	0.7334	-5.5615	0.732	-5.7962	0.7295	-5.7996
0.7278	-0.3303	0.7384	-5.5397	0.737	-5.7791	0.7345	-5.7936
0.7327	-0.3	0.7431	-5.4977	0.7421	-5.7766	0.7394	-5.7915
0.7375	-0.2675	0.748	-5.4691	0.7472	-5.7745	0.7442	-5.7782
0.7424	-0.2429	0.753	-5.4499	0.7522	-5.7658	0.7492	-5.7675
0.7474	-0.2128	0.7578	-5.4032	0.7571	-5.7308	0.7541	-5.7628
0.7523	-0.189	0.7627	-5.3814	0.7623	-5.7407	0.759	-5.7507
0.7571	-0.1672	0.7675	-5.3449	0.7671	-5.7081	0.7639	-5.7409
0.7621	-0.1471	0.7724	-5.3114	0.7721	-5.6798	0.7689	-5.7418
0.767	-0.1308	0.7773	-5.2641	0.7769	-5.6515	0.7738	-5.7371
0.772	-0.1141	0.7821	-5.2227	0.782	-5.6345	0.7785	-5.716
0.7769	-0.0987	0.7868	-5.1834	0.7872	-5.6252	0.7835	-5.7032
0.7819	-0.0797	0.7918	-5.1403	0.7919	-5.5809	0.7882	-5.6937
0.7869	-0.067	0.7965	-5.1043	0.797	-5.5553	0.7932	-5.6808
0.7919	-0.0513	0.8013	-5.043	0.802	-5.5322	0.7979	-5.6651
0.797	-0.0441	0.8061	-4.9933	0.807	-5.5071	0.8029	-5.6549
0.802	-0.0427	0.8108	-4.9346	0.8118	-5.4556	0.8077	-5.65
0.807	-0.0347	0.8156	-4.8718	0.8168	-5.4158	0.8125	-5.6334
0.812	-0.0314	0.8203	-4.8176	0.8217	-5.373	0.8172	-5.6148
0.8171	-0.0295	0.825	-4.7464	0.8266	-5.3305	0.822	-5.5965
0.8221	-0.0259	0.8296	-4.6636	0.8313	-5.2698	0.8267	-5.5789
0.8271	-0.0209	0.8343	-4.6063	0.8364	-5.2224	0.8314	-5.5643
0.8322	-0.0171	0.839	-4.5199	0.8411	-5.1466	0.8361	-5.5467
0.8371	-0.0176	0.8435	-4.423	0.846	-5.0897	0.8407	-5.5229
0.8422	-0.0162	0.8481	-4.3418	0.8508	-5.0159	0.8455	-5.5036
0.8472	-0.0172	0.8528	-4.2621	0.8555	-4.9266	0.85	-5.4789
0.8523	-0.0189	0.8574	-4.1657	0.8603	-4.8473	0.8546	-5.4489
0.8573	-0.0207	0.8618	-4.0469	0.8649	-4.745	0.8592	-5.4197
0.8625	-0.0229	0.8663	-3.9486	0.8696	-4.6392	0.8637	-5.3934
0.8675	-0.0245	0.8706	-3.8169	0.8741	-4.5142	0.8681	-5.3612
0.8725	-0.0262	0.875	-3.6818	0.8785	-4.3835	0.8725	-5.3171
0.8775	-0.0213	0.8794	-3.5485	0.8832	-4.2653	0.8769	-5.2776
0.8826	-0.0206	0.8838	-3.4093	0.8875	-4.1143	0.8812	-5.2354
0.8875	-0.0199	0.8881	-3.265	0.892	-3.9614	0.8854	-5.1858
0.8926	-0.0308	0.8923	-3.1168	0.8962	-3.7982	0.8896	-5.1327
0.8978	-0.0321	0.8966	-2.968	0.9006	-3.6315	0.8937	-5.0762
0.9028	-0.0298	0.9008	-2.7995	0.9048	-3.4544	0.8977	-5.0094
0.9079	-0.0356	0.905	-2.6252	0.909	-3.2692	0.9018	-4.9383
0.9129	-0.0388	0.9092	-2.457	0.9131	-3.0744	0.9057	-4.8639
0.9179	-0.0237	0.9134	-2.2804	0.9171	-2.8721	0.9095	-4.775
0.923	-0.0288	0.9174	-2.1074	0.9212	-2.6809	0.9133	-4.6761
0.928	-0.0308	0.9216	-1.9319	0.9254	-2.4846	0.917	-4.5708
0.933	-0.0324	0.9258	-1.7712	0.9294	-2.2898	0.9207	-4.4542
0.9381	-0.0237	0.9301	-1.5992	0.9335	-2.0955	0.9242	-4.3271
0.9431	-0.0323	0.9342	-1.4374	0.9375	-1.904	0.9276	-4.1904
0.9482	-0.0341	0.9385	-1.2805	0.9414	-1.7158	0.9311	-4.0392
0.9532	-0.0356	0.9428	-1.153	0.9456	-1.535	0.9343	-3.8732
0.9583	-0.0392	0.9471	-1.0093	0.9496	-1.3607	0.9377	-3.6985
0.9633	-0.0426	0.9515	-0.8793	0.9538	-1.1965	0.941	-3.5167
0.9684	-0.0422	0.9559	-0.7612	0.958	-1.0443	0.9442	-3.3231
0.9734	-0.0372	0.9603	-0.6423	0.9622	-0.9066	0.9474	-3.1215
0.9785	-0.0424	0.9649	-0.5455	0.9665	-0.7805	0.9506	-2.9161
0.9836	-0.0357	0.9695	-0.4652	0.971	-0.6656	0.9538	-2.7069
0.9885	-0.0327	0.9742	-0.391	0.9754	-0.5616	0.957	-2.495
0.9936	-0.0343	0.9789	-0.3211	0.9799	-0.4689	0.9603	-2.2822
0.9987	-0.0361	0.9836	-0.2623	0.9844	-0.3858	0.9636	-2.0709
1.0037	-0.0362	0.9881	-0.208	0.9889	-0.3129	0.9673	-1.862
1.0088	-0.0427	0.9931	-0.1629	0.9936	-0.2519	0.97	-1.6592
1.0138	-0.0392	0.9979	-0.1315	0.9984	-0.2018	0.9731	-1.4669
1.019	-0.0368	1.0028	-0.1161	1.0031	-0.1613	0.9761	-1.2854
1.0224	-0.0347	1.0077	-0.0841	1.008	-0.1288	0.9795	-1.1159
1.0285	-0.0232	1.0127	-0.0697	1.0128	-0.1029	0.983	-0.9598
1.0327	-0.023	1.0176	-0.0545	1.0176	-0.0809	0.9865	-0.8168
1.0382	-0.0247	1.0219	-0.0434	1.0226	-0.0611	0.9902	-0.687
1.0425	-0.0268	1.0274	-0.0314	1.0274	-0.0444	0.994	-0.5716
1.0477	-0.0248	1.0319	-0.0284	1.0324	-0.0295	0.998	-0.4706
1.0532	-0.0271	1.0374	-0.0141	1.0374	-0.0196	1.0022	-0.3819
		1.0419	-0.0066829	1.0423	-0.0095608	1.0064	-0.3059
		1.0468	-0.0097206	1.0475	-0.0048244	1.0109	-0.2419
		1.0523	-0.0072905	1.0518	-0.0023619	1.0153	-0.188
						1.0201	-0.1424
						1.0248	-0.1045
						1.0281	-0.073
						1.0328	-0.0584
						1.0384	-0.0342
						1.0423	-0.0156
						1.0479	0

## Sheet: Fig. 3l
Point	ECSA	MA_0.9V (A mg^-1)
Treated printed FePt	52.1	0.5
r1	15.2	0.11
r2	49.6	0.33
r3	20.1	0.31
r4	15.7	0.11
r5	35	0.14
r6	5.3	0.203
r7	21.6	0.07
r8	21.1	0.21
r9	38.2	0.31
r10	40.8	0.16

[truncated: 5 more sheets: Fig. 3m, Fig. 4j, Fig. 4k, Fig. 4l, Fig. 4l (inset)]
